# Supplementary material for: Roles of S-Adenosylmethionine and Its Derivatives in Salt Tolerance of Cotton
Source: Int J Mol Sci. 2023 May 30;24(11):9517. doi: 10.3390/ijms24119517 (PMC10253415; doi:10.3390/ijms24119517)
Supplement: Supplementary file 1 [file ijms-24-09517-s001.zip]

Archive with 5 entries (5 files):
- Materials and methods in the dissection of the molecular function of GhSAMC.pdf
- supplementary Figure S1. Protein sequence alignment for GhSAMC, AtSAMC1 and AtSAMC2.pdf
- Supplementary Figure S2. Differentially expressed genes related to osmotic regulation, ion regulation and oxidative regulation.pdf
- Supplementary Table S1.xlsx
- supplementary Table S2.xlsx
