# Supplementary material for: Roles of S-Adenosylmethionine and Its Derivatives in Salt Tolerance of Cotton
Source: Int J Mol Sci. 2023 May 30;24(11):9517. doi: 10.3390/ijms24119517 (PMC10253415; doi:10.3390/ijms24119517)
Supplement: Supplementary file 1 [file ijms-24-09517-s001.zip › Supplementary Table S1.xlsx]

## Sheet: 引物序列
Supplementary tabel S1: Primer sequence
Gene name	sequence (5'-3')
TRV2-GhSAMC	F:AAGGTTACCGAATTCTCTAGAGCTGGTGTTGTCGTCGAAGCA
	R:CGTGAGCTCGGTACCGGATCCTCAATAAGAAGGATCCATATC
qGhSAMC	F:AGCTATGGCTGGTGTTGTCGTC
	R:ACCAGCAAGGTTTCCACCCAAT
GhHistone3	F: TCAAGACTGATTTGCGTTTCCA
	R: GCGCAAAGGTTGGTGTCTTC
