# Supplementary material for: Roles of S-Adenosylmethionine and Its Derivatives in Salt Tolerance of Cotton
Source: Int J Mol Sci. 2023 May 30;24(11):9517. doi: 10.3390/ijms24119517 (PMC10253415; doi:10.3390/ijms24119517)
Supplement: Supplementary file 1 [file ijms-24-09517-s001.zip › supplementary Table S2.xlsx]

## Sheet: Sheet1
id	TRV:SAMC_1	TRV:SAMC_2	TRV:00	logFC	logCPM	LR	PValue	FDR	sig
Gh_A01G004300	5.5718	7.67797	2.98247	1.18645	2.41248	4.57503	0.0324412	0.999966	up
Gh_A01G007700	2.29762	1.17993	5.22211	-1.53949	0.959124	4.99842	0.0253705	0.999966	down
Gh_A01G007900	6.63253	4.81231	12.1076	-1.04021	3.7114	6.17854	0.0129309	0.981437	down
Gh_A01G014900	4.38572	2.43773	7.6921	-1.12997	2.58519	4.07141	0.0436149	0.999966	down
Gh_A01G017700	1.65931	1.36103	3.74806	-1.26958	2.07436	5.99153	0.0143747	0.999966	down
Gh_A01G059900	8.0804	9.56719	3.85447	1.22979	1.99283	4.59364	0.0320909	0.999966	up
Gh_A01G063500	3.54906	4.95252	15.2649	-1.8066	4.46707	21.7805	3.06e-06	0.00225439	down
Gh_A01G068000	5.55869	23.2533	49.7756	-1.75403	2.58607	4.61203	0.0317484	0.999966	down
Gh_A01G069300	34.2996	24.2481	13.7586	1.12854	3.02724	4.78191	0.0287602	0.999966	up
Gh_A01G071100	5.29399	55.0393	4.00382	2.93582	3.04916	4.54445	0.0330256	0.999966	up
Gh_A01G082700	7.81017	8.48273	3.65	1.19519	2.98297	6.36565	0.0116351	0.936003	up
Gh_A01G090900	3.0123	4.44746	1.45804	1.38758	1.69213	4.56757	0.0325827	0.999966	up
Gh_A01G103900	0.707501	0.657698	1.82641	-1.37479	0.864903	4.92481	0.0264737	0.999966	down
Gh_A01G104500	0.425893	0.838403	2.0958	-1.68529	1.07042	6.24239	0.0124728	0.961598	down
Gh_A01G105900	0.735709	0.241383	1.96706	-1.95844	0.91037	6.10403	0.0134874	0.998874	down
Gh_A01G106600	4.71657	3.24173	9.09248	-1.15068	3.15028	6.10248	0.0134992	0.998874	down
Gh_A01G118200	2.57475	2.5727	7.74189	-1.54827	2.80915	12.109	0.000501799	0.143252	down
Gh_A01G130100	0.65792	0.582825	2.51578	-1.97386	1.32543	11.2205	0.000809009	0.203397	down
Gh_A01G133100	0.683445	0.397509	1.95477	-1.80749	1.11408	7.68722	0.00556131	0.665795	down
Gh_A01G154400	8.58327	9.38104	4.53224	1.02409	3.10513	4.99068	0.0254843	0.999966	up
Gh_A01G155400	1.1929	0.451598	2.48725	-1.54872	1.00455	4.1414	0.0418465	0.999966	down
Gh_A01G155700	2.10685	2.12088	4.86713	-1.16221	2.03203	5.174	0.0229273	0.999966	down
Gh_A01G164400	3.4594	3.79794	1.54565	1.2666	2.10229	5.16631	0.0230291	0.999966	up
Gh_A01G169900	12.7523	8.14669	5.25255	1.03315	4.17669	4.69249	0.0302947	0.999966	up
Gh_A01G182100	50.7127	33.8898	20.1793	1.10845	4.41945	5.84575	0.0156147	0.999966	up
Gh_A01G186800	2.88318	5.57792	10.3944	-1.25832	2.02842	4.3104	0.0378801	0.999966	down
Gh_A01G192500	1.02021	0.706648	0.29263	1.58538	0.316117	3.9059	0.0481169	0.999966	up
Gh_A01G192900	8.47129	8.61926	3.68571	1.24922	2.23602	5.33936	0.0208491	0.999966	up
Gh_A01G193200	1.98269	6.27659	11.7237	-1.47063	2.97895	4.29735	0.0381719	0.999966	down
Gh_A01G213100	0.469938	0.627752	2.92453	-2.3668	1.3899	15.5288	8.13e-05	0.0318196	down
Gh_A01G213400	189.665	199.441	464.215	-1.21607	8.78318	13.4038	0.000251121	0.0841807	down
Gh_A01G230600	0.536783	1.84923	4.50353	-1.87134	0.792125	5.21614	0.0223782	0.999966	down
Gh_A01G239100	1.37139	0.674921	2.92068	-1.46727	1.25966	4.64527	0.0311392	0.999966	down
Gh_A01G249300	24.052	43.0252	13.5653	1.34084	4.60993	6.8742	0.00874487	0.859893	up
Gh_A02G015900	3.21997	4.17024	10.9373	-1.52602	2.78298	10.8345	0.00099628	0.235745	down
Gh_A02G020000	3.30874	3.25676	8.96857	-1.40566	1.0606	5.47513	0.0192889	0.999966	down
Gh_A02G024600	1.84053	3.83388	9.2402	-1.66613	2.88259	8.58791	0.00338403	0.48624	down
Gh_A02G028700	4.41345	3.87629	1.84046	1.20686	1.70417	3.99758	0.0455656	0.999966	up
Gh_A02G043900	1.88865	1.4803	0.609441	1.49986	1.33002	4.99783	0.0253791	0.999966	up
Gh_A02G045500	4.64277	11.0982	21.1882	-1.39283	3.04241	5.23495	0.0221374	0.999966	down
Gh_A02G045700	3.28711	0.710224	25.6898	-3.63324	2.96334	19.702	9.05e-06	0.00548607	down
Gh_A02G045800	35.0413	22.2864	121.685	-2.04409	5.37609	24.3882	7.87e-07	0.000668152	down
Gh_A02G046000	18.4479	11.1821	170.212	-3.47981	5.31411	64.6918	8.76e-16	9.69e-12	down
Gh_A02G051400	2.66107	3.9289	1.23437	1.44846	1.62611	4.83413	0.0279016	0.999966	up
Gh_A02G055400	5.59047	5.88654	2.26545	1.37314	1.22847	4.43055	0.0353011	0.999966	up
Gh_A02G065400	1.57803	1.42011	3.16438	-1.03727	2.54414	4.84721	0.0276909	0.999966	down
Gh_A02G068400	24.3193	25.457	10.837	1.23441	1.77485	4.36407	0.0367046	0.999966	up
Gh_A02G070300	5.94226	5.94175	14.5181	-1.24841	2.57629	7.24836	0.00709657	0.777268	down
Gh_A02G074700	4.72352	6.97396	0.596432	3.30311	1.40074	16.633	4.54e-05	0.0208401	up
Gh_A02G078600	12.883	10.5037	29.921	-1.31511	4.33786	12.4756	0.000412292	0.124106	down
Gh_A02G081800	2.84863	2.00908	5.21129	-1.06007	3.24762	5.465	0.0194011	0.999966	down
Gh_A02G082200	1.53607	1.67993	3.33751	-1.01314	2.0475	3.92749	0.0475027	0.999966	down
Gh_A02G083400	5.49552	11.1914	2.20138	1.94648	1.14756	5.63905	0.0175648	0.999966	up
Gh_A02G083800	3.02877	5.26092	1.20731	1.79773	0.311986	4.49123	0.0340691	0.999966	up
Gh_A02G087300	2.62659	2.86036	6.38379	-1.17792	2.18831	5.61608	0.0177964	0.999966	down
Gh_A02G088200	8.48292	13.1455	3.22371	1.78116	3.91	13.0469	0.000303787	0.0995724	up
Gh_A02G097800	3.99531	71.2986	2.94281	3.70012	4.24862	5.25511	0.0218824	0.999966	up
Gh_A02G100300	2.76673	2.61852	5.94047	-1.10129	2.76316	5.97682	0.0144951	0.999966	down
Gh_A02G112200	4.3813	2.82785	7.46293	-1.0083	3.69198	5.02048	0.0250493	0.999966	down
Gh_A02G127600	1.55046	1.80871	0.611493	1.48515	0.65486	4.20127	0.0403936	0.999966	up
Gh_A02G133200	5.05335	2.79785	17.7333	-2.12498	0.860393	9.77537	0.00176865	0.333355	down
Gh_A02G139300	10.9273	15.2391	29.0844	-1.11542	5.5742	8.97693	0.00273409	0.441536	down
Gh_A02G150200	9.4648	6.76526	2.94508	1.49819	1.88884	5.64971	0.0174583	0.999966	up
Gh_A02G166400	8.90682	4.42959	16.6547	-1.27749	4.74533	6.26921	0.0122854	0.957072	down
Gh_A02G167000	1.76448	4.3419	0.803822	1.95127	1.54498	5.29988	0.0213269	0.999966	up
Gh_A02G179100	3.7773	3.62615	22.9782	-2.5932	3.76987	46.4197	9.55e-12	2.64e-08	down
Gh_A02G184300	0.849169	4.05974	0.371878	2.74532	2.48657	6.38382	0.0115165	0.931912	up
Gh_A02G185400	3.04838	3.55772	6.82948	-1.00864	2.7146	4.82562	0.0280398	0.999966	down
Gh_A02G205000	1.64939	0.834928	5.56565	-2.11761	1.88117	11.5153	0.000690252	0.182886	down
Gh_A02G205500	5.95916	11.3542	4.03122	1.13721	4.23596	4.49439	0.0340061	0.999966	up
Gh_A02G207600	0.753437	1.61804	6.63065	-2.43814	1.51619	13.6112	0.00022484	0.0765303	down
Gh_A03G000400	6.62367	15.532	3.20605	1.81576	1.51374	4.84426	0.0277383	0.999966	up
Gh_A03G002600	1.76653	4.17307	9.74762	-1.67102	0.983828	5.36662	0.0205257	0.999966	down
Gh_A03G005200	16.928	12.28	31.171	-1.05295	4.61295	7.1693	0.00741616	0.790912	down
Gh_A03G010200	6.98426	4.89291	15.5916	-1.35142	4.53378	11.3263	0.000764185	0.194783	down
Gh_A03G011900	2.91725	47.5611	3.02946	3.08362	4.41064	4.10566	0.04274	0.999966	up
Gh_A03G014700	1.72273	1.86524	4.50281	-1.28409	1.06129	4.5711	0.0325157	0.999966	down
Gh_A03G026100	2.89309	6.57147	29.3713	-2.59628	3.4569	21.6085	3.34e-06	0.00233677	down
Gh_A03G027900	3.38976	2.41609	6.75157	-1.17613	2.77661	5.88383	0.0152806	0.999966	down
Gh_A03G039300	24.685	38.0655	15.7186	1.03317	4.91461	5.40015	0.0201351	0.999966	up
Gh_A03G057500	12.0057	14.0247	6.51356	1.0349	2.40717	3.89724	0.0483656	0.999966	up
Gh_A03G069500	0.309751	0.609769	1.26606	-1.41568	0.537586	3.93017	0.0474271	0.999966	down
Gh_A03G072900	60.5634	59.6119	28.6328	1.10736	3.48939	6.81816	0.00902353	0.878474	up
Gh_A03G076100	4.315	65.2929	4.42656	3.00067	4.59805	4.07042	0.0436405	0.999966	up
Gh_A03G099200	8.87025	21.1724	4.93748	1.63427	1.77968	4.21632	0.0400368	0.999966	up
Gh_A03G108900	8.61686	14.1854	5.2684	1.14893	3.56313	5.06641	0.0243939	0.999966	up
Gh_A03G114900	11.3803	27.9483	5.12663	1.97055	3.07202	7.34334	0.00673117	0.750336	up
Gh_A03G119000	3.11925	4.73483	1.56438	1.36198	2.4295	5.46771	0.0193709	0.999966	up
Gh_A03G119900	1.02031	1.19866	0.382344	1.56495	0.833864	4.87467	0.0272537	0.999966	up
Gh_A03G121100	2.46709	5.49013	1.0903	1.89595	1.87384	5.93297	0.0148602	0.999966	up
Gh_A03G121300	2.37476	23.1519	1.57639	3.04379	4.65846	5.25836	0.0218416	0.999966	up
Gh_A03G136000	2.29871	3.08535	8.29424	-1.58343	2.47996	10.3628	0.0012858	0.28166	down
Gh_A03G137500	5.12722	6.20492	15.8668	-1.44588	2.77983	10.0597	0.00151546	0.303429	down
Gh_A03G144900	13.2428	14.2416	5.93508	1.24548	1.57802	4.13794	0.0419322	0.999966	up
Gh_A03G152000	1.2026	0.687314	3.75545	-1.9449	1.6594	10.0066	0.00155984	0.30813	down
Gh_A03G161000	1.74565	2.02144	0.497027	1.93324	-0.00837454	5.16371	0.0230636	0.999966	up
Gh_A03G161700	0.542942	0.744359	1.63311	-1.30235	1.70813	5.33595	0.0208899	0.999966	down
Gh_A03G162800	10.6054	10.4388	3.89425	1.46208	0.636605	4.11587	0.0424826	0.999966	up
Gh_A03G178700	7.69334	10.1953	4.36871	1.0702	3.45961	5.5349	0.0186409	0.999966	up
Gh_A03G181000	8.82851	10.8623	33.9487	-1.74691	3.78381	20.5813	5.72e-06	0.00371894	down
Gh_A03G189200	7.50222	5.60021	23.9812	-1.83092	3.9494	21.1492	4.25e-06	0.00289234	down
Gh_A03G192700	8.05776	4.82767	1.86531	1.817	0.920871	5.3637	0.0205602	0.999966	up
Gh_A03G198000	4.6563	3.19755	8.38619	-1.05291	2.67571	4.41002	0.0357284	0.999966	down
Gh_A03G208700	95.7796	94.5932	19.7966	2.30416	6.94787	35.2533	2.89e-09	3.88e-06	up
Gh_A03G208900	7.80904	10.6617	4.14559	1.1913	2.93872	5.48117	0.0192224	0.999966	up
Gh_A03G210600	3.36773	5.65806	12.0851	-1.38321	2.9445	7.49871	0.00617433	0.715204	down
Gh_A03G212000	1.07133	1.44617	0.32595	1.97434	1.05253	7.34312	0.00673198	0.750336	up
Gh_A03G213100	8.30414	6.9504	25.976	-1.72741	3.93681	20.8301	5.02e-06	0.00336482	down
Gh_A03G219500	2.14104	1.0827	3.41638	-1.0408	4.41338	4.14985	0.0416382	0.999966	down
Gh_A03G243600	0.626606	1.11017	0.0909887	3.23682	0.43046	10.9762	0.000922874	0.223149	up
Gh_A04G012400	0.427835	1.33353	3.24433	-1.83486	0.669125	5.26786	0.0217227	0.999966	down
Gh_A04G013400	6.33803	3.46581	1.56798	1.68058	1.81677	5.46664	0.0193828	0.999966	up
Gh_A04G014300	1.79517	1.43436	3.65967	-1.13937	2.79361	6.03018	0.0140633	0.999966	down
Gh_A04G016400	0.482773	0.464629	1.14242	-1.22883	2.06711	5.84743	0.0155998	0.999966	down
Gh_A04G019900	2.4803	0.831092	5.0065	-1.54945	1.77217	4.18622	0.0407538	0.999966	down
Gh_A04G024900	0.392481	0.622396	0.126648	2.0166	0.288729	5.61894	0.0177674	0.999966	up
Gh_A04G037400	0.840851	0.520231	1.74427	-1.31381	1.49807	4.56109	0.0327063	0.999966	down
Gh_A04G052000	0.248156	1.95406	7.92757	-2.80752	1.81437	7.91697	0.00489733	0.61563	down
Gh_A04G059900	6.2573	7.23496	3.28415	1.07554	3.24419	5.66949	0.0172624	0.999966	up
Gh_A04G070200	23.3818	25.5113	11.531	1.12156	3.54099	7.03408	0.00799728	0.813498	up
Gh_A04G070600	4.34868	4.82294	1.6602	1.49988	1.94118	6.55815	0.0104405	0.920582	up
Gh_A04G082300	2.42893	2.77025	5.59844	-1.0671	2.57763	5.20171	0.0225647	0.999966	down
Gh_A04G090200	2.79752	3.43137	8.04116	-1.32899	2.81481	8.54683	0.00346124	0.490886	down
Gh_A04G092000	22.4706	18.8235	8.51603	1.31622	3.4708	8.64407	0.00328128	0.479873	up
Gh_A04G100600	7.70208	6.53781	3.42022	1.09539	2.42695	4.2791	0.0385838	0.999966	up
Gh_A04G112500	3.26104	3.71331	7.30416	-1.0267	2.25903	4.32915	0.0374649	0.999966	down
Gh_A04G116800	10.4225	29.9143	7.20688	1.51637	3.52514	4.16181	0.0413452	0.999966	up
Gh_A04G139600	16.8347	10.7576	28.9677	-1.02858	4.75075	5.80509	0.0159798	0.999966	down
Gh_A04G140500	1.52525	2.16853	4.51163	-1.246	1.10237	4.0613	0.0438766	0.999966	down
Gh_A04G147700	9.29201	7.08817	17.2258	-1.03194	3.92836	6.74251	0.00941423	0.89585	down
Gh_A04G148800	33.7938	30.7295	191.811	-2.53219	6.80228	56.3333	6.12e-14	4.51e-10	down
Gh_A04G159000	1.42466	1.6975	4.42783	-1.4603	1.15501	5.96677	0.014578	0.999966	down
Gh_A04G166800	2.36554	3.10451	6.45893	-1.19972	2.08006	5.26118	0.0218063	0.999966	down
Gh_A04G172200	2.19973	8.7638	1.11544	2.3222	2.31115	5.47351	0.0193069	0.999966	up
Gh_A05G003100	31.0486	17.2444	56.1094	-1.17402	5.48851	6.43699	0.0111768	0.931036	down
Gh_A05G006500	10.0586	11.301	5.47723	1.00102	4.1017	6.45322	0.0110752	0.931036	up
Gh_A05G008200	2.72221	4.16802	9.93104	-1.4898	3.80888	12.1143	0.000500369	0.143252	down
Gh_A05G014900	5.01503	5.96641	2.27967	1.30409	2.70364	6.53438	0.0105809	0.922007	up
Gh_A05G020700	0.968149	0.635292	10.1359	-3.61354	2.78863	49.622	1.86e-12	8.25e-09	down
Gh_A05G028400	39.3274	19.8716	82.8774	-1.44246	6.8192	8.42938	0.00369207	0.513743	down
Gh_A05G032300	1.20029	0.905767	0.309855	1.78807	0.476123	5.19042	0.0227117	0.999966	up
Gh_A05G044400	1.44563	1.19342	0.406294	1.72443	0.579569	5.19623	0.0226359	0.999966	up
Gh_A05G047100	9.90808	61.2902	7.82085	2.21565	5.44644	4.23562	0.0395841	0.999966	up
Gh_A05G048800	2.34089	0.21944	6.52859	-2.29713	1.81701	4.25126	0.0392213	0.999966	down
Gh_A05G049000	6.57277	7.14727	2.42394	1.53623	2.47158	8.3596	0.00383654	0.526102	up
Gh_A05G049100	0.247035	2.08418	9.9416	-3.05717	2.87386	9.04386	0.00263578	0.42879	down
Gh_A05G049400	0.668196	1.85703	5.63143	-2.11801	2.15069	9.41307	0.00215445	0.377719	down
Gh_A05G053500	22.3913	17.4311	56.7818	-1.4714	6.53822	16.57	4.69e-05	0.0208588	down
Gh_A05G058500	28.6822	50.1409	15.682	1.36478	5.62261	7.81766	0.00517381	0.639056	up
Gh_A05G077700	1.76725	1.59279	3.97814	-1.20312	2.87091	7.33359	0.00676777	0.752429	down
Gh_A05G079400	27.6197	22.8258	72.8976	-1.49034	3.32033	12.7867	0.000349092	0.109553	down
Gh_A05G080800	6.77465	6.15528	2.27017	1.53538	0.430337	4.14613	0.0417299	0.999966	up
Gh_A05G087900	0.962081	11.6978	0.876566	2.87085	2.36106	3.9139	0.0478882	0.999966	up
Gh_A05G089700	9.96939	5.94713	2.33963	1.79901	1.41469	5.90706	0.0150803	0.999966	up
Gh_A05G091900	0.611158	0.485126	2.23295	-1.98221	1.86521	13.1759	0.000283574	0.0943447	down
Gh_A05G097700	0.835088	0.284528	2.82945	-2.28753	1.42648	9.15996	0.00247368	0.41619	down
Gh_A05G098200	0.879539	1.23365	0.27672	1.95972	1.2668	7.54231	0.00602668	0.711132	up
Gh_A05G121900	2.52274	1.85728	5.71823	-1.34342	3.37741	9.64647	0.00189716	0.345463	down
Gh_A05G125700	4.25965	4.19273	10.9231	-1.32994	3.17607	10.2645	0.00135615	0.290664	down
Gh_A05G137600	7.05973	7.84959	15.6934	-1.03511	3.88502	7.80076	0.00522241	0.639056	down
Gh_A05G145000	11.9033	10.0906	23.3771	-1.04787	4.0661	7.8191	0.0051697	0.639056	down
Gh_A05G147600	2.22061	3.10232	5.65158	-1.04783	2.7043	4.6873	0.0303864	0.999966	down
Gh_A05G148200	3.78739	4.12628	16.4569	-2.01687	4.14078	31.1882	2.34e-08	2.8e-05	down
Gh_A05G148300	0.294284	0.482767	2.16037	-2.42831	1.38905	15.1259	0.000100576	0.0380376	down
Gh_A05G150700	4.82016	5.21888	2.43134	1.08323	3.38612	6.23505	0.0125246	0.963829	up
Gh_A05G152400	0.481528	0.748362	1.43524	-1.18365	2.17375	4.74514	0.0293811	0.999966	down
Gh_A05G164400	8.51446	15.7987	3.17448	1.97019	3.34577	10.8803	0.000971911	0.232465	up
Gh_A05G166800	3.40539	18.994	1.69826	2.74267	2.32839	5.63304	0.0176251	0.999966	up
Gh_A05G169500	4.3528	2.92768	7.54967	-1.01082	3.11508	4.53056	0.0332947	0.999966	down
Gh_A05G169700	4.24997	5.976	22.1384	-2.07112	1.78861	13.5306	0.000234711	0.0792804	down
Gh_A05G179900	4.13308	8.13629	2.02953	1.62764	2.36062	5.75856	0.0164085	0.999966	up
Gh_A05G182000	13.5303	8.73975	3.72478	1.61973	3.70966	10.1113	0.00147361	0.301852	up
Gh_A05G192700	3.5423	4.77403	11.8438	-1.47198	3.95669	14.0432	0.000178661	0.0637547	down
Gh_A05G192900	1.84606	1.13566	4.57943	-1.57052	0.579489	5.2555	0.0218775	0.999966	down
Gh_A05G197400	0.627665	0.585288	1.88681	-1.59213	1.05923	6.95652	0.00835143	0.834182	down
Gh_A05G199500	9.55858	8.70056	22.9736	-1.29169	4.84818	13.862	0.000196738	0.0690911	down
Gh_A05G204400	7.64005	7.89138	2.83058	1.49082	2.07585	6.90658	0.00858793	0.852035	up
Gh_A05G207500	2.6452	2.80392	20.42	-2.86349	3.0067	41.6241	1.11e-10	2.45e-07	down
Gh_A05G219100	6.19604	8.61362	3.52467	1.10643	2.62075	4.2496	0.0392595	0.999966	up
Gh_A05G224200	1.81487	0	18.7236	-4.30778	3.05737	7.21669	0.00722287	0.784882	down
Gh_A05G224300	1.14019	0.748187	2.43397	-1.32268	1.6835	5.05509	0.0245537	0.999966	down
Gh_A05G231400	1.29913	0.697482	2.80109	-1.44161	0.865976	4.41307	0.0356645	0.999966	down
Gh_A05G247100	6.05962	2.86292	15.9557	-1.79094	1.18103	6.71676	0.0095511	0.902511	down
Gh_A05G247300	2.33975	8.47921	1.33842	2.03695	1.33406	4.06236	0.0438491	0.999966	up
Gh_A05G247400	3.67854	3.62075	0.197836	4.07856	-0.163905	12.8775	0.000332559	0.105866	up
Gh_A05G255000	3.16103	2.91554	6.82629	-1.12796	3.62083	8.57585	0.00340651	0.48624	down
Gh_A05G260200	7.46949	8.89096	2.35425	1.82546	1.25495	7.15485	0.00747617	0.793011	up
Gh_A05G260300	3.9172	5.37038	1.48975	1.66636	0.799279	5.09928	0.0239358	0.999966	up
Gh_A05G268400	45.2232	63.9871	27.3617	1.03274	3.04266	4.20858	0.04022	0.999966	up
Gh_A05G268700	3.3576	1.10162	9.34477	-2.01996	2.08323	7.51427	0.0061212	0.715204	down
Gh_A05G269700	3.15275	2.01197	0.838474	1.65871	1.91473	6.26276	0.0123302	0.958871	up
Gh_A05G272700	2.76094	0.679391	6.54824	-1.87578	0.710572	4.60128	0.0319481	0.999966	down
Gh_A05G275700	3.11702	3.2598	8.10943	-1.3017	0.747266	4.27931	0.038579	0.999966	down
Gh_A05G280600	6.55765	8.60616	51.2456	-2.71714	3.86897	47.3301	6e-12	1.9e-08	down
Gh_A05G296200	0.997019	0.599717	2.14483	-1.37854	0.619916	4.04807	0.0442218	0.999966	down
Gh_A05G304500	1.81128	2.84043	5.29	-1.1474	2.78181	5.23632	0.0221201	0.999966	down
Gh_A05G312100	6.65807	9.00064	18.9691	-1.23882	4.10818	10.0695	0.00150745	0.303429	down
Gh_A05G312300	0.662918	0.580003	2.28176	-1.82994	1.08542	9.08777	0.00257325	0.422948	down
Gh_A05G327800	5.1789	4.46035	1.25337	1.96862	0.919107	7.32843	0.00678723	0.752702	up
Gh_A05G344300	4.87173	3.40022	1.54346	1.45579	1.29428	4.41904	0.03554	0.999966	up
Gh_A05G360900	6.43658	7.6723	2.85825	1.33912	2.62346	6.66232	0.00984729	0.906082	up
Gh_A05G370800	1.05101	1.45771	3.00608	-1.21927	1.34199	4.15612	0.0414844	0.999966	down
Gh_A05G377000	7.69665	7.89138	2.94928	1.43454	1.35153	4.95219	0.0260577	0.999966	up
Gh_A05G379800	5.73361	3.20438	9.64278	-1.06688	3.02018	4.02746	0.0447653	0.999966	down
Gh_A05G381000	3.2506	1.77751	10.5891	-2.03056	2.68385	13.6237	0.000223353	0.0765303	down
Gh_A05G398100	0.483698	1.22425	2.60881	-1.56485	0.515715	4.1962	0.0405148	0.999966	down
Gh_A05G407300	21.2949	17.8787	3.37047	2.57752	5.06152	37.1784	1.08e-09	1.64e-06	up
Gh_A05G415900	2.55632	0.74553	5.56038	-1.70575	3.5645	5.48944	0.0191316	0.999966	down
Gh_A06G002100	16.0274	11.2816	29.6593	-1.07807	5.24349	7.67073	0.00561236	0.665795	down
Gh_A06G003100	2.23178	1.61391	4.27689	-1.1111	1.94486	4.08936	0.0431539	0.999966	down
Gh_A06G016700	0.331532	0.734228	2.16636	-1.97593	0.809112	7.67369	0.00560319	0.665795	down
Gh_A06G032100	0.605962	0.357865	1.2612	-1.34139	0.731012	3.90131	0.0482484	0.999966	down
Gh_A06G037600	9.22556	4.08053	17.2965	-1.3345	3.4676	5.27259	0.0216637	0.999966	down
Gh_A06G040100	3.83716	4.3383	9.18609	-1.12864	2.82983	6.38326	0.0115202	0.931912	down
Gh_A06G040500	4.98289	6.43729	2.17068	1.42973	2.23515	6.33164	0.0118603	0.940511	up
Gh_A06G051500	4.04685	1.8789	1.0102	1.59215	2.55273	5.07489	0.0242748	0.999966	up
Gh_A06G052900	1.63669	0.805489	0.396104	1.6554	0.90536	3.96997	0.0463186	0.999966	up
Gh_A06G056000	8.78395	38.8671	5.61691	2.11385	3.80642	4.93704	0.0262871	0.999966	up
Gh_A06G070600	4.1915	2.8927	1.35254	1.42544	1.92874	5.11308	0.0237461	0.999966	up
Gh_A06G075400	0.38509	0.4944	1.10216	-1.28357	1.37612	4.78239	0.0287522	0.999966	down
Gh_A06G077200	3.22827	2.71894	1.03098	1.56396	2.18092	7.4789	0.00624261	0.719346	up
Gh_A06G098200	2.76757	1.8547	5.18733	-1.1237	1.85002	3.85839	0.0494977	0.999966	down
Gh_A06G102400	3.64425	2.86959	0.705569	2.21708	0.217441	6.80861	0.00907193	0.880315	up
Gh_A06G103000	12.3526	15.1982	6.83319	1.04777	2.73802	4.34183	0.0371869	0.999966	up
Gh_A06G115900	1.16267	1.79835	0.36178	2.05442	0.850542	6.89896	0.0086246	0.853758	up
Gh_A06G149500	0.0814261	0.721322	1.81298	-2.12831	0.551499	4.19028	0.0406563	0.999966	down
Gh_A06G149900	2.57089	1.40204	9.11431	-2.15422	2.99292	16.4676	4.95e-05	0.0214687	down
Gh_A06G154200	10.8234	11.3636	5.5105	1.04669	2.88424	4.82725	0.0280133	0.999966	up
Gh_A06G171400	0.50162	1.23435	3.8578	-2.11222	2.1043	10.3467	0.00129708	0.282732	down
Gh_A06G171500	0.988011	1.63035	6.92022	-2.36199	2.79552	21.6236	3.32e-06	0.00233677	down
Gh_A06G171700	2.83248	2.78798	1.17515	1.29339	2.00213	5.19185	0.0226931	0.999966	up
Gh_A06G175400	4.09421	1.88061	10.3343	-1.74657	3.50167	9.6882	0.00185455	0.340506	down
Gh_A06G181200	71.2531	56.3502	136.758	-1.05964	6.33059	8.65926	0.00325404	0.478365	down
Gh_A06G193600	3.92611	3.72542	12.9333	-1.71732	3.9345	21.9567	2.79e-06	0.00209145	down
Gh_A06G197000	3.5831	3.46026	7.26454	-1.00398	2.18419	4.0733	0.0435661	0.999966	down
Gh_A06G199600	3.03201	2.64863	5.90702	-1.01582	2.70243	4.8453	0.0277216	0.999966	down
Gh_A06G200200	0.788862	0.870586	2.15215	-1.33354	1.78745	6.14941	0.0131456	0.989534	down
Gh_A06G210000	9.94683	6.55541	18.6721	-1.13646	3.10681	5.62374	0.0177188	0.999966	down
Gh_A06G217500	2.45572	4.83428	1.05043	1.82353	1.67337	5.87437	0.0153628	0.999966	up
Gh_A06G226800	3.10195	3.11428	1.20115	1.40463	1.39779	4.82684	0.0280199	0.999966	up
Gh_A07G008300	6.11121	5.1912	21.8811	-1.91172	3.06573	19.2842	1.13e-05	0.00655773	down
Gh_A07G008900	2.09288	11.2064	1.45874	2.21139	1.93366	3.88075	0.0488428	0.999966	up
Gh_A07G013600	0.730472	0.449372	1.44743	-1.25213	2.3018	5.17223	0.0229508	0.999966	down
Gh_A07G028700	4.94313	15.1013	3.25035	1.65563	3.40664	4.48548	0.034184	0.999966	up
Gh_A07G034200	7.21216	12.1254	4.64008	1.09429	3.50589	4.4523	0.0348542	0.999966	up
Gh_A07G035700	2.15079	1.55779	6.32485	-1.72753	2.39972	11.5704	0.000670088	0.180797	down
Gh_A07G048200	16.5516	104.912	12.2821	2.33496	5.44876	4.55243	0.032872	0.999966	up
Gh_A07G062600	5.88061	5.2941	11.7327	-1.02989	2.76421	5.15233	0.0232152	0.999966	down
Gh_A07G075500	4.16902	4.41917	0.776126	2.47633	0.43218	9.00138	0.00269776	0.437264	up
Gh_A07G082300	7.45453	6.52215	2.1382	1.73976	1.36577	6.80219	0.00910461	0.881554	up
Gh_A07G090100	0.740688	1.8747	4.50705	-1.73832	0.613768	5.28842	0.0214677	0.999966	down
Gh_A07G090200	5.33907	2.45988	10.2271	-1.34705	2.75472	4.97087	0.0257777	0.999966	down
Gh_A07G090500	7.28731	5.50472	2.87104	1.19271	2.00354	4.04653	0.0442623	0.999966	up
Gh_A07G092900	0.791586	1.6958	8.78993	-2.77911	2.3654	21.6327	3.3e-06	0.00233677	down
Gh_A07G096200	1.14648	0.923292	3.12779	-1.5506	1.14224	6.56933	0.0103751	0.920582	down
Gh_A07G096400	0.478658	0.443424	1.66268	-1.80401	1.02909	8.76752	0.00306642	0.467883	down
Gh_A07G097900	2.01727	2.26393	4.7452	-1.10932	3.33792	7.50196	0.00616318	0.715204	down
Gh_A07G099200	0.618396	1.74996	4.86398	-1.99365	1.05352	6.93624	0.00844666	0.841794	down
Gh_A07G101600	7.03688	5.3581	34.0606	-2.4156	2.88665	26.8343	2.22e-07	0.000228104	down
Gh_A07G101700	6.48359	11.3567	32.7323	-1.83928	4.91946	17.2184	3.33e-05	0.0165655	down
Gh_A07G105400	12.7752	9.08156	22.9784	-1.03107	3.58451	5.76027	0.0163926	0.999966	down
Gh_A07G127200	3.17802	3.83444	1.45555	1.30376	2.41425	5.89857	0.0151532	0.999966	up
Gh_A07G137400	0.566648	0.758534	3.26935	-2.26005	2.1182	18.4376	1.76e-05	0.00947375	down
Gh_A07G148700	3.24858	2.66462	9.5655	-1.64918	1.3284	7.81089	0.00519323	0.639056	down
Gh_A07G150800	0.596607	1.12108	2.62523	-1.56723	0.845185	5.29128	0.0214324	0.999966	down
Gh_A07G165200	1.91574	1.95299	5.10001	-1.35612	1.51657	5.82924	0.015762	0.999966	down
Gh_A07G166500	0.715273	0.68392	1.76074	-1.28962	1.7452	5.68765	0.0170848	0.999966	down
Gh_A07G169300	8.87846	5.50935	16.6292	-1.1657	1.79992	3.88336	0.0487667	0.999966	down
Gh_A07G169400	91.854	50.5433	33.4681	1.13081	4.45873	4.60836	0.0318164	0.999966	up
Gh_A07G171300	4.20124	3.87907	10.4376	-1.32917	3.39343	11.0533	0.000885299	0.216429	down
Gh_A07G176000	4.07175	3.27302	7.58776	-1.00633	3.21937	5.45488	0.0195138	0.999966	down
Gh_A07G185900	2.67606	3.18855	0.954425	1.6397	0.187608	4.23099	0.0396922	0.999966	up
Gh_A07G201900	3.78615	1.33992	7.1657	-1.43773	2.62197	4.24422	0.0393842	0.999966	down
Gh_A07G211600	5.53865	3.04277	11.1599	-1.33594	2.70531	5.83125	0.0157439	0.999966	down
Gh_A07G214700	7.47788	5.26288	20.3293	-1.63282	4.16169	16.1282	5.92e-05	0.0249466	down
Gh_A07G216500	0.479699	0.729705	7.0923	-3.50206	2.02705	37.0796	1.13e-09	1.67e-06	down
Gh_A07G226900	3.72234	1.74738	12.3626	-2.13166	2.72365	13.0163	0.000308787	0.100467	down
Gh_A07G228400	2.80461	2.48698	0.562574	2.26657	2.32267	15.076	0.000103268	0.0387246	up
Gh_A07G233900	8.80611	13.4702	5.41442	1.07618	3.30668	4.56798	0.032575	0.999966	up
Gh_A07G238100	1.25987	1.43736	2.93819	-1.08315	2.08183	4.5155	0.033589	0.999966	down
Gh_A07G241300	0.622241	0.643089	0.120473	2.39415	0.08097	7.48901	0.00620765	0.717186	up
Gh_A07G244200	3.02358	3.63742	7.57304	-1.14568	2.65808	6.04387	0.0139546	0.999966	down
Gh_A08G002100	2.54739	7.82788	19.8184	-1.89996	4.34352	8.33448	0.00388997	0.529622	down
Gh_A08G015600	1.43211	1.64454	5.16035	-1.7046	2.15022	11.418	0.000727375	0.189327	down
Gh_A08G032900	10.6748	16.1135	6.09234	1.17242	4.12624	6.50696	0.0107453	0.922007	up
Gh_A08G033100	20.7679	20.2136	43.9086	-1.06037	5.52338	10.1662	0.00143041	0.299518	down
Gh_A08G039400	23.1295	24.593	9.95142	1.29868	3.10726	7.7988	0.0052281	0.639056	up
Gh_A08G041000	7.89919	7.6671	20.3917	-1.34913	2.79883	9.14624	0.0024923	0.417734	down
Gh_A08G044600	0.525506	0.35561	1.33539	-1.55191	0.61826	5.38096	0.0203577	0.999966	down
Gh_A08G052400	0.495656	0.460765	0.106628	2.16817	-0.100205	5.9663	0.0145819	0.999966	up
Gh_A08G056800	0.636896	0.783613	0.192673	1.89351	-0.0392184	4.89064	0.0270027	0.999966	up
Gh_A08G057900	0.716965	1.21537	8.44445	-3.08371	2.46724	32.4131	1.25e-08	1.53e-05	down
Gh_A08G062700	5.32971	4.31336	0.45862	3.39214	0.938771	15.9597	6.47e-05	0.0270111	up
Gh_A08G095200	0.922058	0.551025	2.04024	-1.42473	1.23465	4.95388	0.0260322	0.999966	down
Gh_A08G101100	0.360019	0.602416	1.32437	-1.41441	0.538005	4.23033	0.0397078	0.999966	down
Gh_A08G122500	3.44168	5.72505	2.099	1.16128	2.80635	4.14935	0.0416506	0.999966	up
Gh_A08G125900	0.970291	0.477524	2.11342	-1.49775	0.730207	4.41526	0.0356189	0.999966	down
Gh_A08G128700	4.90213	4.21654	11.6287	-1.31031	3.31044	10.0677	0.00150892	0.303429	down
Gh_A08G132500	0.862272	1.01039	2.30545	-1.25709	1.16988	4.46549	0.0345862	0.999966	down
Gh_A08G133000	2.60564	6.15528	21.1882	-2.2293	1.33284	10.2632	0.00135708	0.290664	down
Gh_A08G149300	3.21006	2.35972	6.01838	-1.0703	2.60417	4.71799	0.0298485	0.999966	down
Gh_A08G156700	0.661166	1.13886	2.50685	-1.43347	0.813309	4.5924	0.0321141	0.999966	down
Gh_A08G158400	1.85581	1.43918	0.598845	1.48877	0.657262	4.06166	0.0438673	0.999966	up
Gh_A08G171700	3.26677	4.44037	1.35532	1.53195	0.428135	3.94921	0.0468934	0.999966	up
Gh_A08G174900	26.2705	23.0472	10.5043	1.26768	2.17886	5.21651	0.0223734	0.999966	up
Gh_A08G180800	3.07393	3.30929	1.1159	1.54444	0.817411	4.80748	0.0283364	0.999966	up
Gh_A08G181100	5.28467	5.34613	1.70529	1.6683	0.916943	5.68644	0.0170965	0.999966	up
Gh_A08G183200	2.57242	2.60333	1.19252	1.1535	1.93209	4.10039	0.0428734	0.999966	up
Gh_A08G183800	2.47535	2.69293	6.55827	-1.29978	1.00358	4.60365	0.0319041	0.999966	down
Gh_A08G184000	0.520585	1.34507	3.08674	-1.6815	0.77684	4.98696	0.025539	0.999966	down
Gh_A08G192500	76.4717	94.5373	41.281	1.08799	6.81383	8.22816	0.00412453	0.550576	up
Gh_A08G193000	0.689429	7.70408	0.314074	3.74748	2.20989	6.09011	0.0135941	0.999966	up
Gh_A08G200900	9.38461	13.0683	4.98202	1.20826	3.74976	7.11406	0.00764816	0.80109	up
Gh_A08G209000	4.40279	4.41032	14.4461	-1.67308	3.64958	19.4145	1.05e-05	0.00620685	down
Gh_A08G216400	1.84212	4.19895	9.10414	-1.55227	1.7572	5.42223	0.019882	0.999966	down
Gh_A08G226400	0.488904	0.743708	2.23736	-1.8129	0.811001	7.72441	0.00544792	0.658647	down
Gh_A08G256200	3.16406	1.266	6.20071	-1.44049	3.12885	5.19745	0.02262	0.999966	down
Gh_A08G260000	10.6583	13.6474	5.47854	1.1853	2.75643	5.36111	0.0205907	0.999966	up
Gh_A08G270600	3.50764	7.04457	12.0218	-1.15281	4.73663	5.34989	0.0207235	0.999966	down
Gh_A08G275900	9.554	6.45924	2.61583	1.65008	2.06578	6.83008	0.00896351	0.875555	up
Gh_A08G279300	4.03699	3.26132	7.52114	-1.00271	3.04443	5.09674	0.0239708	0.999966	down
Gh_A08G281600	0.917708	0.83877	2.60173	-1.52349	1.53583	7.32065	0.00681668	0.753151	down
Gh_A09G015100	20.4119	18.5458	44.1848	-1.14202	5.00671	11.028	0.00089747	0.218199	down
Gh_A09G020900	0.303422	0.507713	1.26304	-1.59217	0.63464	5.49681	0.0190512	0.999966	down
Gh_A09G031100	6.53722	8.37701	2.14927	1.82509	1.59943	7.75857	0.00534584	0.648076	up
Gh_A09G043600	2.72492	3.12347	6.2775	-1.06283	2.89922	5.77137	0.0162893	0.999966	down
Gh_A09G043900	13.6883	16.6876	7.26454	1.10086	3.52435	6.38449	0.0115122	0.931912	up
Gh_A09G048000	5.5889	2.75055	11.1132	-1.37037	2.45967	5.22533	0.0222603	0.999966	down
Gh_A09G066400	3.10848	2.06976	6.46091	-1.27556	1.47716	4.46324	0.0346317	0.999966	down
Gh_A09G069900	4.53624	5.20913	1.56834	1.66526	1.21634	6.11345	0.0134157	0.996026	up
Gh_A09G075300	13.4513	11.574	25.8709	-1.00779	3.59116	6.53197	0.0105953	0.922007	down
Gh_A09G082600	2.29698	3.44786	21.2355	-2.84566	3.30248	39.3307	3.58e-10	6.33e-07	down
Gh_A09G102300	10.9784	14.3623	4.84303	1.42179	2.22863	6.20801	0.0127173	0.973579	up
Gh_A09G106600	2.28717	8.03606	0.672643	2.96541	3.01808	9.94753	0.00161065	0.313964	up
Gh_A09G121900	0.332795	0.268009	0.937209	-1.59631	1.16824	7.00251	0.00813956	0.825729	down
Gh_A09G124800	6.49273	7.65205	32.5019	-2.16043	3.51956	29.655	5.16e-08	6.01e-05	down
Gh_A09G129000	0.942151	5.10042	0.399025	2.92884	1.27382	5.58533	0.0181115	0.999966	up
Gh_A09G141200	2.25621	2.47217	9.10746	-1.90491	2.78403	17.895	2.33e-05	0.0122966	down
Gh_A09G155200	16.9887	25.8009	7.1132	1.62427	4.34041	12.0134	0.000528205	0.147928	up
Gh_A09G164500	0.0650731	4.0352	23.875	-3.50887	3.1731	5.65307	0.0174248	0.999966	down
Gh_A09G164900	2.21962	2.84967	0.653958	1.97283	0.451908	6.18092	0.0129135	0.981437	up
Gh_A09G178200	2.0616	2.38731	4.89155	-1.09689	2.30665	5.00551	0.0252668	0.999966	down
Gh_A09G183000	0.511428	0.190942	1.10969	-1.61193	1.18325	4.55998	0.0327275	0.999966	down
Gh_A09G184300	6.62625	8.28856	2.1382	1.83179	1.44294	7.46619	0.00628684	0.71996	up
Gh_A09G188400	14.9207	15.9821	7.43447	1.09251	2.90053	5.24539	0.0220049	0.999966	up
Gh_A09G191800	1.88814	1.41244	0.292453	2.49813	0.165662	7.86292	0.00504587	0.628943	up
Gh_A09G194600	1.06898	0.596238	0.241461	1.80762	0.317984	4.38039	0.0363548	0.999966	up
Gh_A09G204900	6.10977	8.13629	1.73959	2.04384	0.0789253	5.68484	0.0171121	0.999966	up
Gh_A09G205000	6.83445	9.9785	2.867	1.58426	1.90788	6.24223	0.0124739	0.961598	up
Gh_A09G205400	8.99044	20.9092	5.93055	1.36668	3.25914	4.21401	0.0400914	0.999966	up
Gh_A09G214200	11.5873	8.84805	23.365	-1.1527	5.14129	9.74314	0.00179993	0.333355	down
Gh_A09G221300	6.68858	4.71914	11.8898	-1.01863	4.04973	6.09713	0.0135401	0.999966	down
Gh_A09G231300	19.4729	16.3898	37.8809	-1.03897	5.06151	8.66488	0.00324401	0.478365	down
Gh_A09G236000	7.44467	8.44432	2.26502	1.84458	2.46192	11.3411	0.0007581	0.194783	up
Gh_A09G239700	3.45828	2.23017	5.86446	-1.00227	3.35652	4.57331	0.0324738	0.999966	down
Gh_A09G243300	15.472	9.95962	26.8234	-1.03529	4.22282	5.69918	0.0169729	0.999966	down
Gh_A09G254400	2.22942	1.75552	4.96389	-1.27191	0.85	4.06735	0.0437197	0.999966	down
Gh_A09G268500	10.1211	9.48283	4.98309	1.01457	3.90571	6.45637	0.0110555	0.931036	up
Gh_A10G000700	4.03825	2.34703	9.38225	-1.51249	3.11642	8.83075	0.00296197	0.458925	down
Gh_A10G001400	1.30653	2.10437	5.86406	-1.74014	1.7567	8.85895	0.00291655	0.454417	down
Gh_A10G007400	1.01458	1.02891	4.13705	-1.97488	2.10795	15.1297	0.00010037	0.0380376	down
Gh_A10G009300	6.66641	9.82135	3.78882	1.15724	3.32554	5.4847	0.0191836	0.999966	up
Gh_A10G019900	17.874	32.993	56.9579	-1.12767	5.56952	6.03102	0.0140566	0.999966	down
Gh_A10G025900	1.62481	2.06736	0.767273	1.29898	1.31369	3.91522	0.0478506	0.999966	up
Gh_A10G032000	5.2366	2.6692	8.50924	-1.06319	3.8867	4.21518	0.0400638	0.999966	down
Gh_A10G046200	5.08817	3.87734	10.9635	-1.24927	3.35842	8.53187	0.00348981	0.493356	down
Gh_A10G059600	5.68001	8.25046	3.36321	1.08572	2.74587	4.11158	0.0425906	0.999966	up
Gh_A10G081300	1.52687	1.73158	6.1052	-1.86488	2.58413	15.866	6.8e-05	0.0277723	down
Gh_A10G082900	7.97976	12.3426	3.46831	1.58198	1.67408	5.55252	0.0184541	0.999966	up
Gh_A10G092800	1.43277	0.612536	2.76	-1.38796	2.81856	4.93328	0.0263442	0.999966	down
Gh_A10G094900	1.74813	0.664801	0.269228	2.18606	0.625094	4.97313	0.025744	0.999966	up
Gh_A10G098400	1.3474	1.56027	0.537091	1.46643	0.962146	4.54559	0.0330037	0.999966	up
Gh_A10G104000	1.10322	1.20019	22.8773	-4.265	3.18515	83.7002	5.76e-20	1.27e-15	down
Gh_A10G105900	4.34431	3.82595	9.71704	-1.21014	4.03904	10.7052	0.00106837	0.24751	down
Gh_A10G115600	5.51457	5.10226	14.654	-1.42516	4.26432	15.8136	6.99e-05	0.028118	down
Gh_A10G136900	5.92927	5.1066	2.06277	1.45385	1.6301	5.42032	0.0199037	0.999966	up
Gh_A10G144000	8.69474	3.45617	15.3773	-1.29504	2.8074	3.94782	0.046932	0.999966	down
Gh_A10G146400	4.27479	3.51358	8.06318	-1.00936	2.93275	5.03063	0.0249029	0.999966	down
Gh_A10G155300	6.54511	4.3661	15.8251	-1.49487	4.17668	12.6147	0.000382722	0.117605	down
Gh_A10G156900	0.654134	0.847746	1.78363	-1.20885	2.68019	6.53714	0.0105645	0.922007	down
Gh_A10G160900	8.7951	10.8382	3.95541	1.34727	2.86445	7.20909	0.00725354	0.784882	up
Gh_A10G168300	3.84521	9.96	1.37141	2.34501	0.762761	5.90792	0.015073	0.999966	up
Gh_A10G173000	6.53235	7.52747	3.00761	1.26027	2.20941	5.26308	0.0217824	0.999966	up
Gh_A10G178200	20.1006	16.8537	7.56723	1.32211	1.39862	4.17657	0.0409866	0.999966	up
Gh_A10G189800	5.78633	2.36255	13.0287	-1.6325	3.38183	7.15422	0.00747878	0.793011	down
Gh_A10G212600	11.5183	11.5882	5.87123	1.01457	3.59395	5.98738	0.0144086	0.999966	up
Gh_A10G213200	20.0089	24.8092	11.2171	1.03553	4.31003	6.63046	0.010025	0.911104	up
Gh_A10G219200	2.41748	1.66116	7.81561	-1.89526	2.47395	13.7132	0.000212948	0.0741949	down
Gh_A10G219400	0.819239	1.07516	2.68763	-1.46108	1.15469	5.8242	0.0158071	0.999966	down
Gh_A10G219700	1.72855	6.4275	0.520596	2.99025	2.28277	8.66481	0.00324414	0.478365	up
Gh_A10G220300	2.25537	1.41269	4.61477	-1.28786	1.80705	4.7992	0.028473	0.999966	down
Gh_A10G222000	13.4663	18.3387	61.0736	-1.90324	4.39567	24.671	6.8e-07	0.000589987	down
Gh_A10G222400	3.41269	4.08536	20.9829	-2.44284	2.70924	27.2637	1.78e-07	0.000187016	down
Gh_A10G228700	7.0618	3.55917	11.8193	-1.11116	3.47792	4.28051	0.0385517	0.999966	down
Gh_A10G231700	2.78593	1.69197	5.6808	-1.29986	1.88889	4.90419	0.0267916	0.999966	down
Gh_A10G237700	1.12212	0.716424	3.05331	-1.68759	1.8029	8.39559	0.00376132	0.518488	down
Gh_A10G239200	10.4267	23.7023	6.09224	1.51978	6.09094	6.39669	0.0114334	0.931912	up
Gh_A10G252400	1.69933	1.04818	3.00496	-1.0868	2.44048	4.01849	0.0450039	0.999966	down
Gh_A11G008700	12.0188	22.6248	8.32622	1.09165	4.59309	4.35023	0.037004	0.999966	up
Gh_A11G009100	1.17107	3.53487	9.63617	-1.99807	2.95575	8.50017	0.00355113	0.498943	down
Gh_A11G014700	6.49717	4.44104	17.908	-1.6689	2.76251	11.5043	0.000694363	0.182886	down
Gh_A11G016700	3.72593	2.77533	0.974844	1.76419	0.750805	5.50229	0.0189916	0.999966	up
Gh_A11G018600	16.9437	12.9058	37.4229	-1.28563	5.75281	12.3766	0.000434741	0.129106	down
Gh_A11G024900	9.04309	4.82767	71.0726	-3.31278	3.5369	43.5773	4.08e-11	9.49e-08	down
Gh_A11G025000	2.10006	0.918698	7.68017	-2.29886	1.58064	11.4296	0.000722841	0.18926	down
Gh_A11G027900	2.21364	2.63279	0.892888	1.4668	0.514968	3.90661	0.0480965	0.999966	up
Gh_A11G045500	1.64268	1.72838	0.32901	2.37077	0.580039	8.89982	0.00285198	0.449101	up
Gh_A11G047000	0.642486	1.05399	2.28053	-1.38569	1.50429	5.15699	0.0231529	0.999966	down
Gh_A11G051000	2.16924	3.03594	5.57801	-1.06125	2.75736	4.88706	0.0270587	0.999966	down
Gh_A11G051600	15.9943	13.8618	42.7822	-1.4791	5.49935	18.7748	1.47e-05	0.00803577	down
Gh_A11G054000	11.3414	10.9048	54.8449	-2.26212	4.93544	43.7881	3.66e-11	9e-08	down
Gh_A11G055100	1.34653	0.832211	0.303144	1.87258	0.839067	5.63726	0.0175826	0.999966	up
Gh_A11G057800	1.2859	0.466309	2.75172	-1.60091	0.600017	4.12221	0.0423237	0.999966	down
Gh_A11G067600	3.66035	3.5521	8.13493	-1.13334	2.66388	6.12722	0.0133116	0.995704	down
Gh_A11G084600	1.59732	1.3364	0.309261	2.24863	-0.036557	6.39204	0.0114633	0.931912	up
Gh_A11G094400	32.8962	63.3694	102.578	-1.05631	5.25845	4.90187	0.0268276	0.999966	down
Gh_A11G099100	0.653451	0.257274	1.4233	-1.59471	0.693956	4.35577	0.0368839	0.999966	down
Gh_A11G101300	2.012	2.62268	5.52737	-1.21391	2.00865	5.26617	0.0217438	0.999966	down
Gh_A11G106900	2.04432	2.73453	5.12516	-1.06119	2.02457	3.98406	0.0459326	0.999966	down
Gh_A11G108900	11.5025	7.9104	4.3276	1.205	3.33248	5.7843	0.0161699	0.999966	up
Gh_A11G113000	2.15639	3.52663	6.16619	-1.08008	2.92081	4.61607	0.0316737	0.999966	down
Gh_A11G120500	3.05172	7.14012	1.30762	1.99171	2.3075	6.81627	0.0090331	0.878474	up
Gh_A11G124400	4.04759	3.7848	1.17549	1.75341	0.079909	4.58553	0.032243	0.999966	up
Gh_A11G126100	3.77368	1.8572	7.48025	-1.36598	2.63598	5.36433	0.0205526	0.999966	down
Gh_A11G133900	1.86982	1.34966	0.442469	1.8909	0.982249	6.51069	0.0107228	0.922007	up
Gh_A11G143400	7.83069	4.66802	12.9546	-1.00965	3.86652	4.68733	0.0303859	0.999966	down
Gh_A11G149900	0.505903	0.608612	1.76852	-1.62177	1.17982	7.36334	0.0066567	0.747595	down
Gh_A11G152100	1.58897	1.13987	2.94607	-1.06859	2.17836	4.06976	0.0436575	0.999966	down
Gh_A11G156800	0.492404	1.7448	4.29008	-1.8921	0.593018	5.18159	0.0228274	0.999966	down
Gh_A11G158300	1.65036	0.570746	4.14524	-1.8524	1.63344	6.12133	0.013356	0.995838	down
Gh_A11G162300	10.0256	5.67133	22.5344	-1.47922	4.38328	10.0085	0.00155817	0.30813	down
Gh_A11G168600	2.07785	1.5339	3.90691	-1.07136	2.01985	3.94791	0.0469295	0.999966	down
Gh_A11G175700	12.2769	10.8252	4.45677	1.41012	2.21891	6.43096	0.0112148	0.931036	up
Gh_A11G179100	1.9586	0.727853	3.59861	-1.37659	2.74197	4.13827	0.041924	0.999966	down
Gh_A11G189600	1.87058	1.46025	4.24608	-1.30849	2.32976	6.78788	0.00917788	0.883313	down
Gh_A11G205000	1.04225	1.19686	3.139	-1.44315	1.04563	5.69301	0.0170326	0.999966	down
Gh_A11G213700	3.76556	3.7064	1.1717	1.69746	0.55821	5.17199	0.0229538	0.999966	up
Gh_A11G225100	6.5756	4.62306	1.81873	1.65346	1.11245	5.3004	0.0213205	0.999966	up
Gh_A11G238100	2.39828	5.66545	1.33497	1.62383	1.77098	4.19915	0.0404443	0.999966	up
Gh_A11G244700	1.24102	0.953383	3.66274	-1.69611	2.05618	10.295	0.00133394	0.28934	down
Gh_A11G244900	1.26875	1.16556	0.245645	2.33148	1.08497	10.2507	0.00136632	0.290664	up
Gh_A11G259600	6.20788	6.6495	2.56292	1.3639	3.43047	9.73485	0.00180807	0.333355	up
Gh_A11G260400	24.5509	11.8546	53.8114	-1.52003	3.04401	7.09377	0.00773524	0.80109	down
Gh_A11G264600	1.66761	2.37092	0.538114	1.92297	0.213579	5.30787	0.0212293	0.999966	up
Gh_A11G277200	2.81498	2.27973	1.17281	1.15576	1.93377	3.875	0.0490104	0.999966	up
Gh_A11G280100	1.90245	1.69134	0.772318	1.25482	2.20495	5.19505	0.0226513	0.999966	up
Gh_A11G287000	1.22618	1.68968	3.91715	-1.38339	1.29346	5.31073	0.0211945	0.999966	down
Gh_A11G296400	1.69261	1.57597	3.8971	-1.21192	1.76352	5.03538	0.0248347	0.999966	down
Gh_A11G302300	4.03453	2.88811	8.07763	-1.18003	1.8244	4.40129	0.0359117	0.999966	down
Gh_A11G307500	6.23976	5.23853	12.1253	-1.03877	3.44145	6.52278	0.0106502	0.922007	down
Gh_A11G319700	7.21561	7.95451	16.7178	-1.10119	3.80223	8.66453	0.00324463	0.478365	down
Gh_A11G347900	1.41269	2.8737	6.10849	-1.46952	1.2795	4.79343	0.0285684	0.999966	down
Gh_A11G351700	13.0192	13.0986	28.4186	-1.08275	4.98474	10.1863	0.00141491	0.298135	down
Gh_A11G358700	1.495	1.923	3.78259	-1.10759	3.16421	6.49925	0.010792	0.922007	down
Gh_A11G368700	1.10542	5.51799	0.484099	2.79679	2.53361	6.40384	0.0113874	0.931912	up
Gh_A11G371500	0.384463	0.153734	0.779257	-1.48701	1.2723	4.10056	0.0428691	0.999966	down
Gh_A11G373000	2.18516	4.84914	1.30768	1.45874	2.17941	4.045	0.0443024	0.999966	up
Gh_A11G376400	1.83349	2.12695	0.697294	1.53309	0.692638	4.50226	0.0338501	0.999966	up
Gh_A12G040800	5.21127	5.84182	14.2937	-1.32973	1.91765	6.4146	0.0113186	0.931912	down
Gh_A12G041900	6.32379	15.2153	4.15678	1.40551	2.81348	3.93285	0.0473515	0.999966	up
Gh_A12G045900	1.68041	1.14205	3.2922	-1.17917	1.72999	4.14531	0.0417499	0.999966	down
Gh_A12G049100	0.394047	1.09893	0.203446	1.90089	1.50249	4.53571	0.0331946	0.999966	up
Gh_A12G060800	1.20841	0.520374	2.55897	-1.51559	0.391468	3.97437	0.0461977	0.999966	down
Gh_A12G063700	5.21127	7.98841	14.8037	-1.12729	2.79912	5.18417	0.0227935	0.999966	down
Gh_A12G065700	8.29136	6.56515	1.85502	2.03893	3.2753	16.6193	4.57e-05	0.0208401	up
Gh_A12G067500	2.88052	1.23471	5.30718	-1.32214	2.12442	3.98462	0.0459175	0.999966	down
Gh_A12G067600	5.16025	1.63567	9.69452	-1.46664	2.99897	4.14413	0.041779	0.999966	down
Gh_A12G080200	1.24939	1.74756	3.56479	-1.20804	1.14327	3.88073	0.0488434	0.999966	down
Gh_A12G094700	2.51579	2.51557	0.927783	1.47294	1.70468	5.86256	0.0154663	0.999966	up
Gh_A12G113600	15.6338	13.3364	34.8093	-1.22447	3.36962	8.94371	0.00278427	0.444769	down
Gh_A12G140300	1.54302	0.548448	3.23643	-1.58251	1.44391	4.36401	0.0367059	0.999966	down
Gh_A12G143700	6.51574	7.43013	3.30766	1.11185	2.22788	4.22262	0.0398884	0.999966	up
Gh_A12G158400	6.57909	4.53968	14.445	-1.33583	2.99765	7.92516	0.0048752	0.615293	down
Gh_A12G165100	9.30584	13.1899	2.88275	1.9927	1.57938	8.46565	0.00361916	0.505187	up
Gh_A12G167000	1.51406	2.25799	7.01759	-1.85511	2.32768	12.6883	0.000367942	0.114655	down
Gh_A12G168400	6.0875	5.99186	1.42862	2.10092	0.732219	7.80855	0.00519995	0.639056	up
Gh_A12G171300	3.70579	2.88766	8.07171	-1.2477	1.07676	4.15022	0.041629	0.999966	down
Gh_A12G172100	21.2434	11.827	34.639	-1.02446	4.42142	4.61517	0.0316903	0.999966	down
Gh_A12G181000	0.78775	1.25253	2.93303	-1.47913	0.878562	5.16181	0.0230888	0.999966	down
Gh_A12G196200	2.34549	2.38993	1.11929	1.1182	2.92104	5.54281	0.0185568	0.999966	up
Gh_A12G210000	6.73781	7.59911	3.05747	1.26516	2.41457	5.72952	0.016682	0.999966	up
Gh_A12G221000	26.1928	44.9239	15.2771	1.2541	4.79874	6.55868	0.0104374	0.920582	up
Gh_A12G225700	5.66141	2.91404	9.855	-1.15748	2.91371	4.23626	0.0395692	0.999966	down
Gh_A12G229200	5.00282	5.14805	1.87117	1.47477	2.19199	7.08567	0.00777028	0.80109	up
Gh_A12G230400	6.78554	7.40013	3.3615	1.11472	3.54864	6.97142	0.00828217	0.831467	up
Gh_A12G235900	1.63601	1.41596	3.14021	-1.00014	2.23576	4.01139	0.0451938	0.999966	down
Gh_A12G239500	2.36136	2.24411	10.4049	-2.13215	1.9865	16.5947	4.63e-05	0.0208588	down
Gh_A12G246600	0.973965	0.760319	2.08078	-1.21942	1.32071	4.21178	0.0401442	0.999966	down
Gh_A12G248900	7.08902	5.23323	1.06207	2.56467	1.79212	13.6544	0.000219725	0.0759579	up
Gh_A12G254300	0.789528	0.822837	1.75342	-1.07966	1.65628	3.87923	0.0488869	0.999966	down
Gh_A12G260100	1.32441	19.9508	1.33785	3.01251	3.06261	3.96334	0.0465015	0.999966	up
Gh_A12G265000	1.34278	3.08393	0.557097	2.01008	0.814478	5.07287	0.0243031	0.999966	up
Gh_A12G265100	6.46025	7.88486	3.53793	1.05641	3.3647	5.57338	0.0182355	0.999966	up
Gh_A12G270000	17.2812	11.7811	47.4538	-1.66598	4.57374	16.7841	4.19e-05	0.0197153	down
Gh_A12G270800	5.98547	8.27692	16.7074	-1.19058	4.14563	9.10351	0.00255119	0.422948	down
Gh_A12G270900	5.54849	5.3792	13.3272	-1.24665	3.61437	10.6261	0.001115	0.253013	down
Gh_A12G277700	14.2017	25.2554	89.5937	-2.14706	5.49162	23.6242	1.17e-06	0.000925301	down
Gh_A12G278200	5.09654	3.44734	1.96415	1.16064	3.21422	5.10328	0.0238806	0.999966	up
Gh_A12G282400	7.77465	33.1609	89.8796	-2.10242	4.597	7.21368	0.00723499	0.784882	down
Gh_A12G283000	2.31612	3.48665	1.18702	1.32317	2.1482	4.80057	0.0284503	0.999966	up
Gh_A12G287400	1.99444	0.696585	4.29744	-1.62726	1.25902	4.46555	0.0345849	0.999966	down
Gh_A12G290300	2.31612	4.6439	1.16259	1.60867	1.07734	4.06205	0.0438571	0.999966	up
Gh_A12G293400	2.70294	0.851352	4.98202	-1.44133	3.06419	4.00113	0.0454699	0.999966	down
Gh_A12G293900	1.01255	0.279061	2.74459	-2.03635	1.14055	6.01956	0.0141482	0.999966	down
Gh_A13G002500	6.64091	3.44986	1.07147	2.25223	0.47962	6.21049	0.0126995	0.973579	up
Gh_A13G004100	4.08555	2.72415	7.78252	-1.15035	2.24776	4.58149	0.0323192	0.999966	down
Gh_A13G008900	5.09398	2.17711	9.44079	-1.33263	3.39675	4.98028	0.0256378	0.999966	down
Gh_A13G011300	5.52538	8.30541	15.1759	-1.09653	3.83201	6.65532	0.00988603	0.907566	down
Gh_A13G016700	1.01067	0.580296	2.32367	-1.50032	1.04728	5.16758	0.0230122	0.999966	down
Gh_A13G023200	6.32379	4.72596	2.49407	1.18616	2.89213	5.29111	0.0214346	0.999966	up
Gh_A13G029600	7.00532	8.91338	3.80429	1.10153	3.29627	5.69431	0.01702	0.999966	up
Gh_A13G036200	2.29705	2.53384	0.996823	1.311	1.68456	4.69329	0.0302806	0.999966	up
Gh_A13G037600	1.00217	1.85447	3.88063	-1.40237	1.85957	5.33681	0.0208796	0.999966	down
Gh_A13G040200	3.65083	5.68001	1.71011	1.47704	1.06413	4.16382	0.0412961	0.999966	up
Gh_A13G044700	4.73752	4.49352	41.6927	-3.13339	3.62914	62.0282	3.39e-15	3e-11	down
Gh_A13G047400	3.23764	3.27408	1.20217	1.47191	1.91813	6.34061	0.0118005	0.937447	up
Gh_A13G053100	7.32395	11.7683	3.02992	1.68942	2.91658	8.74204	0.00310956	0.471055	up
Gh_A13G059500	3.86777	2.41236	7.22895	-1.16083	2.90496	5.24559	0.0220024	0.999966	down
Gh_A13G065600	0.770743	0.862084	3.25582	-1.95154	1.60065	12.1211	0.000498558	0.143252	down
Gh_A13G071100	1.51051	1.67601	0.55832	1.54537	1.57934	6.06069	0.0138224	0.999966	up
Gh_A13G085500	2.69549	1.59188	0.608858	1.83733	0.341739	4.6702	0.0306904	0.999966	up
Gh_A13G092700	1.15806	0.781623	4.35616	-2.12269	2.03114	14.7736	0.000121224	0.045076	down
Gh_A13G111700	2.60805	2.08218	0.0841582	4.81073	2.82378	47.4472	5.65e-12	1.9e-08	up
Gh_A13G127700	4.06246	3.40867	8.05882	-1.06812	2.32031	4.65617	0.0309422	0.999966	down
Gh_A13G134800	12.4424	15.1629	5.42285	1.3845	3.70233	10.2416	0.00137308	0.290706	up
Gh_A13G140600	4.93318	3.33232	11.2835	-1.4072	3.09658	8.89215	0.00286398	0.449392	down
Gh_A13G147100	2.48156	2.05176	5.28505	-1.17972	2.08919	5.2143	0.0224018	0.999966	down
Gh_A13G162300	7.305	70.4861	5.14304	2.94437	3.98513	4.94836	0.0261154	0.999966	up
Gh_A13G168500	0.735254	0.685613	1.76069	-1.26488	0.88185	4.19912	0.0404451	0.999966	down
Gh_A13G172900	7.20745	6.29438	1.81271	1.93386	3.21023	15.8543	6.84e-05	0.0277723	up
Gh_A13G180800	4.1769	4.22763	9.38394	-1.11937	3.25439	7.50616	0.00614883	0.715204	down
Gh_A13G181900	2.12434	2.61371	0.642652	1.90664	0.868059	6.79486	0.00914209	0.88325	up
Gh_A13G184800	0.901197	2.42972	0.417241	2.01859	1.0911	4.78242	0.0287518	0.999966	up
Gh_A13G192900	3.35271	14.6349	84.9505	-3.20497	3.8813	16.5598	4.71e-05	0.0208588	down
Gh_A13G195400	1.21653	0.912315	3.28065	-1.58099	2.00716	8.68922	0.00320097	0.478365	down
Gh_A13G199000	25.9455	15.6065	44.2227	-1.04789	4.025	5.2178	0.0223568	0.999966	down
Gh_A13G201700	2.13188	3.67218	7.91119	-1.40796	2.30783	6.45619	0.0110566	0.931036	down
Gh_A13G215000	1.35719	1.31532	6.36708	-2.21137	3.18933	27.9293	1.26e-07	0.000139199	down
Gh_A13G220700	0.962081	2.30566	0.242961	2.75823	0.914539	8.2329	0.00411378	0.550576	up
Gh_A13G227000	2.87916	2.26714	5.4629	-1.04443	1.99045	3.84386	0.0499286	0.999966	down
Gh_A13G246300	0.450483	0.685263	1.86331	-1.66744	0.725929	6.40645	0.0113707	0.931912	down
Gh_A13G253400	1.49965	1.62369	0.435524	1.85851	0.162188	5.21534	0.0223885	0.999966	up
Gh_A13G254300	3.49822	4.54369	8.44876	-1.03277	3.27251	5.82772	0.0157756	0.999966	down
Gh_A13G260500	0.99675	1.70624	0.167811	3.0062	0.598259	10.658	0.00109598	0.251276	up
Gh_Contig00052G000400	5.31345	19.5118	1.97836	2.6664	1.52394	6.43703	0.0111765	0.931036	up
Gh_Contig00133G000100	2.12804	2.66586	0.561836	2.11895	1.29286	9.08322	0.00257965	0.422948	up
Gh_Contig00133G002100	1.26761	1.74677	3.54501	-1.19451	2.31674	5.49623	0.0190575	0.999966	down
Gh_Contig00133G003100	6.43392	11.2452	3.43436	1.39788	2.90638	5.67357	0.0172224	0.999966	up
Gh_Contig00246G000400	25.0441	11.3659	45.1493	-1.26666	3.52071	4.92759	0.0264311	0.999966	down
Gh_Contig00266G000600	6.37269	2.44783	11.4355	-1.3298	3.0508	4.16441	0.0412819	0.999966	down
Gh_Contig00366G001400	36.4176	73.8633	24.5119	1.20409	5.53208	4.93385	0.0263356	0.999966	up
Gh_Contig00514G000900	1.68884	0.0949889	11.3508	-3.61337	2.5291	9.08211	0.00258121	0.422948	down
Gh_Contig00516G000600	0.151662	0.563944	2.08807	-2.50382	1.84146	10.1001	0.00148258	0.301852	down
Gh_Contig00534G000100	11.3368	8.63899	91.3378	-3.14791	2.68695	40.6081	1.86e-10	3.74e-07	down
Gh_Contig00580G000500	6.5072	4.9937	2.95393	1.00009	3.06913	4.16943	0.0411595	0.999966	up
Gh_Contig00641G001700	1.9108	1.45333	0.336321	2.3249	0.0244371	6.74418	0.00940541	0.89585	up
Gh_Contig00665G001100	5.01124	7.005	14.1459	-1.19749	3.70843	8.41391	0.00372361	0.516284	down
Gh_Contig00766G001100	4.10702	3.73741	11.1774	-1.46949	2.39041	9.30139	0.00228979	0.394328	down
Gh_Contig00768G000500	315.304	426.042	862.791	-1.1818	7.57656	10.406	0.00125604	0.276511	down
Gh_Contig00769G001500	8.22459	15.4929	33.4949	-1.46078	3.0916	7.67117	0.005611	0.665795	down
Gh_Contig00802G001100	0.997624	1.29204	3.40557	-1.52934	1.25604	6.56637	0.0103923	0.920582	down
Gh_Contig00963G000500	2.03919	1.57082	5.55025	-1.57881	2.71913	11.0924	0.000866841	0.214284	down
Gh_Contig01033_ERROPOS3049310+G005100	3.65509	2.42025	8.23469	-1.396	2.20733	6.6764	0.00976977	0.906082	down
Gh_Contig01223G001100	0.432984	4.14005	18.5027	-2.98232	2.97342	7.9626	0.00477538	0.607461	down
Gh_Contig01225G000800	0.789088	3.75401	12.3495	-2.40619	2.44869	8.01502	0.00463909	0.598989	down
Gh_D01G015700	0.837152	0.2472	2.14759	-1.93397	0.796975	5.51371	0.0188679	0.999966	down
Gh_D01G024000	1.0489	1.77576	7.85916	-2.43749	3.41861	26.7783	2.28e-07	0.000228912	down
Gh_D01G026400	3.6894	2.99593	1.16075	1.55604	0.933698	4.85844	0.0275111	0.999966	up
Gh_D01G038400	1.07173	0.316467	4.04623	-2.49046	1.16304	9.74089	0.00180213	0.333355	down
Gh_D01G049900	0.322603	1.31899	3.26712	-1.95597	2.08387	5.67898	0.0171693	0.999966	down
Gh_D01G053700	0.726161	1.21928	0.206755	2.2422	0.239091	6.36388	0.0116467	0.936003	up
Gh_D01G053800	0.752739	1.02588	2.2982	-1.32464	0.674368	4.14665	0.0417171	0.999966	down
Gh_D01G054000	16.946	16.0893	6.67803	1.34313	2.50898	6.64923	0.00991987	0.908328	up
Gh_D01G056900	2.35571	3.37089	10.0417	-1.77229	4.06054	19.4272	1.05e-05	0.00620685	down
Gh_D01G063700	20.2661	45.8796	118.273	-1.80257	3.74004	10.5889	0.00113772	0.255547	down
Gh_D01G069100	0.770613	0.758506	0.2238	1.78931	0.107861	4.8073	0.0283393	0.999966	up
Gh_D01G076100	1.05323	1.03668	0.339862	1.64348	0.361918	4.58281	0.0322943	0.999966	up
Gh_D01G085400	6.98242	10.6611	3.09943	1.54429	3.69201	9.83569	0.00171158	0.330414	up
Gh_D01G086800	5.48728	5.74168	13.5911	-1.23593	3.40507	9.74206	0.00180099	0.333355	down
Gh_D01G087400	13.2321	11.9537	5.79058	1.15698	1.89316	3.99126	0.0457367	0.999966	up
Gh_D01G092700	2.36876	3.49732	0.91724	1.69859	0.405828	4.5303	0.0332997	0.999966	up
Gh_D01G105100	4.93699	4.49947	10.7977	-1.15163	1.28491	3.88287	0.0487811	0.999966	down
Gh_D01G107600	0.970184	0.736669	3.00542	-1.77259	1.87533	10.4464	0.00122886	0.27188	down
Gh_D01G113200	7.04039	6.79391	2.53911	1.47852	1.387	5.25696	0.0218592	0.999966	up
Gh_D01G117700	12.3783	7.31031	20.8503	-1.04063	4.1063	5.05321	0.0245803	0.999966	down
Gh_D01G119700	3.21627	2.32951	6.05085	-1.08446	3.01874	5.44841	0.0195861	0.999966	down
Gh_D01G124300	1.2026	3.15655	8.53739	-1.93202	2.45346	8.55886	0.00343844	0.48922	down
Gh_D01G125000	0.370396	1.78238	5	-2.18131	2.87611	6.59201	0.0102437	0.919037	down
Gh_D01G131500	15.8927	15.0455	7.39868	1.10272	4.50476	8.28444	0.00399863	0.53806	up
Gh_D01G132100	3.48022	3.63964	1.31604	1.46951	1.75852	5.94189	0.0147852	0.999966	up
Gh_D01G142700	2.70868	2.20245	0.798051	1.6428	0.189546	4.19213	0.040612	0.999966	up
Gh_D01G149200	17.3653	30.2942	12.101	1.01298	5.21922	4.43468	0.0352158	0.999966	up
Gh_D01G152200	9.20962	7.73372	4.17717	1.05836	2.81126	4.53525	0.0332036	0.999966	up
Gh_D01G167400	20.0113	41.1173	5.1928	2.59108	5.6533	18.9696	1.33e-05	0.00743939	up
Gh_D01G174300	84.083	69.391	28.3417	1.47592	4.04194	12.1322	0.000495576	0.143252	up
Gh_D01G174400	16.4894	15.4137	5.72248	1.51602	2.95567	9.66044	0.00188278	0.344261	up
Gh_D01G190600	1.08483	0.620006	2.37138	-1.43104	1.35475	4.97287	0.0257479	0.999966	down
Gh_D01G201400	1.14868	1.09738	0.392466	1.54552	0.818156	4.81173	0.0282666	0.999966	up
Gh_D01G205800	0.690997	0.680141	0.0912172	2.8959	0.137827	9.98546	0.00157781	0.308923	up
Gh_D01G210100	135.922	148.762	398.207	-1.44584	8.57475	18.8308	1.43e-05	0.00790066	down
Gh_D01G210400	3.32313	2.84141	10.5283	-1.73141	3.38915	18.0779	2.12e-05	0.0113049	down
Gh_D01G218700	1.72749	1.587	3.79058	-1.15124	1.43415	4.04818	0.0442191	0.999966	down
Gh_D01G223400	4.66239	5.0262	1.64778	1.58885	1.74104	6.75912	0.00932695	0.891379	up
Gh_D01G225500	0.660438	0.528176	1.5584	-1.3443	0.600072	4.22848	0.0397511	0.999966	down
Gh_D01G231900	1.57917	1.55436	0.45862	1.80024	1.02483	6.68574	0.00971871	0.906082	up
Gh_D01G249200	5.99733	5.44461	2.76197	1.08782	2.39251	4.29183	0.038296	0.999966	up
Gh_D01G252100	1.06898	1.05218	2.58709	-1.24399	1.43303	4.75939	0.0291389	0.999966	down
Gh_D02G006900	3.8602	1.63673	0.68989	2.02526	1.21154	5.30124	0.0213103	0.999966	up
Gh_D02G011000	3.6424	2.03016	7.00964	-1.26234	2.62243	5.16844	0.0230008	0.999966	down
Gh_D02G011400	7.31181	13.8257	4.71885	1.19736	3.10178	4.09864	0.0429178	0.999966	up
Gh_D02G012000	5.65446	4.36225	10.7998	-1.06793	3.84201	7.17853	0.00737813	0.790496	down
Gh_D02G024500	7.12427	7.40192	15.4697	-1.05153	3.67518	7.70015	0.00552161	0.664882	down
Gh_D02G027300	5.96341	4.44195	12.8721	-1.26531	2.62116	6.72502	0.00950697	0.900801	down
Gh_D02G030300	0.577249	0.505048	5.9296	-3.40554	2.22105	40.7827	1.7e-10	3.58e-07	down
Gh_D02G030800	0.645043	0	12.4559	-5.20597	3.01881	14.1077	0.000172639	0.0621067	down
Gh_D02G037700	2.22254	4.39827	1.35887	1.31798	2.86451	4.38741	0.0362054	0.999966	up
Gh_D02G038000	3.7812	5.01011	1.83021	1.29873	2.24056	5.25132	0.0219302	0.999966	up
Gh_D02G042600	5.891	8.84635	3.36321	1.16617	2.36602	4.08122	0.0433623	0.999966	up
Gh_D02G045500	2.11984	27.125	1.49246	3.3104	2.76804	4.88965	0.0270181	0.999966	up
Gh_D02G045600	0.443512	0.535759	1.54174	-1.61162	1.4507	7.82801	0.00514427	0.639056	down
Gh_D02G050400	4.92702	7.55421	16.3269	-1.34885	2.69171	7.23869	0.00713488	0.779534	down
Gh_D02G050600	1.98525	0.0888208	11.0942	-3.35882	1.65978	7.75932	0.0053436	0.648076	down
Gh_D02G050700	25.9485	18.6708	152.952	-2.73629	6.18702	51.7654	6.25e-13	3.46e-09	down
Gh_D02G050800	1.57274	1.25317	18.8501	-3.6902	2.61438	52.2815	4.81e-13	3.04e-09	down
Gh_D02G052400	2.3434	3.69053	13.4817	-2.11964	2.62871	17.2858	3.22e-05	0.0161697	down
Gh_D02G073000	1.2684	1.16137	3.39811	-1.44213	2.08605	8.04025	0.00457492	0.593653	down
Gh_D02G073800	7.35709	8.64957	21.762	-1.40208	1.99255	7.26283	0.00703962	0.772943	down
Gh_D02G074200	0.56561	0.417543	1.71107	-1.75136	0.779464	7.34999	0.00670633	0.750336	down
Gh_D02G079500	2.95139	4.8838	23.9336	-2.57278	3.95645	34.0383	5.4e-09	6.83e-06	down
Gh_D02G081600	17.5773	14.5118	42.8176	-1.37596	5.35331	15.4182	8.62e-05	0.0334405	down
Gh_D02G081700	6.43133	4.50568	11.7194	-1.05847	3.65857	6.08016	0.0136709	0.999966	down
Gh_D02G090200	22.0215	36.2224	14.8408	1.00823	5.38741	4.84274	0.0277628	0.999966	up
Gh_D02G099100	13.0814	13.3992	4.94186	1.45805	2.66384	8.17473	0.00424781	0.563484	up
Gh_D02G099800	1.43336	3.26508	0.555029	2.10628	1.49383	6.34109	0.0117972	0.937447	up
Gh_D02G110300	2.35982	3.00021	7.61482	-1.46435	1.52505	6.55403	0.0104647	0.920582	down
Gh_D02G140000	3.71657	6.04394	1.56429	1.67168	1.6167	5.79833	0.0160414	0.999966	up
Gh_D02G140200	407.515	259.05	154.236	1.15317	8.14915	6.35127	0.0117297	0.937447	up
Gh_D02G141900	1.23473	4.2179	0.6328	2.12461	0.911289	4.27154	0.0387558	0.999966	up
Gh_D02G145200	2.12869	2.41151	11.0811	-2.24645	3.03679	26.7396	2.33e-07	0.000228912	down
Gh_D02G145700	1.8529	2.5837	6.12852	-1.42019	0.636283	4.67685	0.0305718	0.999966	down
Gh_D02G148100	7.92113	6.40149	2.90582	1.33796	2.15992	5.49736	0.0190453	0.999966	up
Gh_D02G149000	2.05979	2.06798	4.3868	-1.04721	2.15074	4.39182	0.0361118	0.999966	down
Gh_D02G159200	1.79268	1.43623	3.7937	-1.19045	1.86487	4.81605	0.0281959	0.999966	down
Gh_D02G171000	3.14894	3.05581	11.5924	-1.86099	3.08316	19.1869	1.19e-05	0.00672393	down
Gh_D02G188300	3.94186	4.01145	1.74628	1.22206	1.66589	4.1351	0.0420027	0.999966	up
Gh_D02G193800	0.900508	1.37878	10.4609	-3.15359	2.43516	35.5035	2.55e-09	3.52e-06	down
Gh_D02G196800	3.39558	4.73483	1.55225	1.41961	1.18792	4.26208	0.0389722	0.999966	up
Gh_D02G198000	9.57299	8.26007	20.7008	-1.17494	3.7066	9.22671	0.0023851	0.405916	down
Gh_D02G201300	1.28394	0.594713	4.97171	-2.35263	1.01201	11.2334	0.000803386	0.203137	down
Gh_D02G203700	2.13446	1.07282	4.7041	-1.50792	1.91101	5.74951	0.0164933	0.999966	down
Gh_D02G206500	16.2996	7.54992	28	-1.188	4.35378	4.79204	0.0285915	0.999966	down
Gh_D02G219500	0.322703	0.385698	1.47272	-2.00877	1.06937	10.7759	0.00102832	0.239484	down
Gh_D02G220900	22.9584	14.6554	43.4273	-1.16566	4.1482	7.1294	0.00758301	0.798906	down
Gh_D02G226000	12.6422	10.7337	5.60535	1.09811	2.68657	4.67524	0.0306004	0.999966	up
Gh_D02G228900	1.63823	12.5663	1.09373	2.72076	2.53666	4.62679	0.0314764	0.999966	up
Gh_D02G230100	8.51021	5.1676	20.3706	-1.53256	4.07736	11.5845	0.000665023	0.180531	down
Gh_D02G236200	1.26559	0.552909	2.3062	-1.29887	3.68311	5.03812	0.0247955	0.999966	down
Gh_D02G237200	5.09749	2.5087	9.20845	-1.23234	2.97056	4.63532	0.0313203	0.999966	down
Gh_D02G251600	1.81469	9.14243	1.38689	2.01036	3.45482	3.95859	0.0466328	0.999966	up
Gh_D02G259600	7.70743	9.82776	2.62839	1.77141	2.31139	9.54182	0.00200843	0.361264	up
Gh_D02G261700	3.59866	4.47778	8.34778	-1.00824	2.37127	4.19651	0.0405072	0.999966	down
Gh_D03G003400	0.475915	2.43588	7.83214	-2.3845	1.30734	7.0365	0.0079865	0.813498	down
Gh_D03G011900	3.63032	4.14963	1.47377	1.42961	0.833479	4.18625	0.0407531	0.999966	up
Gh_D03G021400	2.49707	3.68676	24.9088	-2.96992	3.58413	47.165	6.53e-12	1.92e-08	down
Gh_D03G033300	2.43328	3.83208	25.864	-3.00596	3.78662	47.4949	5.51e-12	1.9e-08	down
Gh_D03G035700	34.1101	37.3047	17.1218	1.09701	2.58819	4.70282	0.0301132	0.999966	up
Gh_D03G037900	5.38434	5.56474	2.38279	1.23707	2.88973	6.60058	0.0101946	0.918737	up
Gh_D03G044700	3.86736	2.93108	7.45023	-1.09098	2.96656	5.63379	0.0176175	0.999966	down
Gh_D03G044900	1.81262	1.9753	4.26146	-1.12815	1.44456	3.9195	0.047729	0.999966	down
Gh_D03G052600	1.1188	1.33306	0.342022	1.85774	0.161699	5.15364	0.0231977	0.999966	up
Gh_D03G061300	6.51409	9.34283	3.06293	1.40271	1.17447	4.09674	0.042966	0.999966	up
Gh_D03G067900	11.4803	14.0851	35.9627	-1.45422	4.99129	17.0372	3.67e-05	0.0176295	down
Gh_D03G084500	8.24278	9.84412	3.29819	1.48934	2.07468	6.67358	0.00978523	0.906082	up
Gh_D03G096600	1.17315	0.609433	2.55527	-1.47438	1.53819	5.16398	0.02306	0.999966	down
Gh_D03G099500	3.76556	4.76538	1.82264	1.26059	1.74709	4.26766	0.0388443	0.999966	up
Gh_D03G103000	0.600146	0.856541	2.32391	-1.63113	1.46069	7.59612	0.00584941	0.69206	down
Gh_D03G104500	0.330874	0.515654	1.12107	-1.36032	0.692048	4.195	0.0405433	0.999966	down
Gh_D03G107900	54.0491	33.3551	90.4759	-1.00804	6.02995	5.52698	0.0187254	0.999966	down
Gh_D03G110100	10.2544	3.99972	17.372	-1.24101	4.6049	4.18934	0.0406788	0.999966	down
Gh_D03G117100	5.64886	8.26186	14.3257	-1.005	3.89978	5.84227	0.0156456	0.999966	down
Gh_D03G118400	18.9812	21.4097	9.73373	1.09063	4.36894	7.87085	0.0050238	0.627961	up
Gh_D03G121800	1.37303	0.941925	2.77918	-1.22011	1.42366	4.0792	0.0434141	0.999966	down
Gh_D03G125600	1.04225	1.28235	3.53137	-1.55837	1.00115	6.45309	0.0110759	0.931036	down
Gh_D03G126000	3.8602	3.29295	0.996508	1.86608	0.53909	5.89513	0.0151828	0.999966	up
Gh_D03G130400	1.137	1.17243	0.314482	1.89266	0.189086	5.43778	0.0197057	0.999966	up
Gh_D03G132000	1.67578	1.16669	3.24451	-1.14804	1.6942	3.94295	0.0470681	0.999966	down
Gh_D03G140200	6.32045	8.12409	15.3324	-1.04743	3.08385	5.63395	0.0176159	0.999966	down
Gh_D03G142100	1.9301	0.922749	3.95044	-1.42402	1.43382	4.40567	0.0358198	0.999966	down
Gh_D03G170100	0.955779	18.3449	85.7179	-3.12198	4.99647	5.99447	0.0143508	0.999966	down
Gh_D03G176000	6.12837	7.77375	3.13343	1.18572	3.07334	6.0148	0.0141864	0.999966	up
Gh_D03G193400	14.4526	15.0462	36.8608	-1.28083	2.35206	7.07401	0.00782099	0.80109	down
Gh_D03G193600	1.72749	0.283392	9.86666	-3.24105	2.14084	12.4762	0.000412161	0.124106	down
Gh_D03G196300	3.83513	4.7075	1.92184	1.18768	2.32058	4.78179	0.0287623	0.999966	up
Gh_D04G000400	3.0123	4.32886	0.641538	2.53963	1.54027	12.1995	0.000478015	0.141011	up
Gh_D04G001800	1.44771	0.977915	3.16017	-1.33891	2.08139	5.97938	0.0144741	0.999966	down
Gh_D04G007900	4.78348	2.5647	8.019	-1.0832	3.06674	4.00311	0.0454165	0.999966	down
Gh_D04G010100	4.66195	4.61337	10.4576	-1.1337	4.0483	9.8099	0.00173575	0.330414	down
Gh_D04G026500	6.58567	15.3318	3.27082	1.77639	3.22651	6.69936	0.00964474	0.904174	up
Gh_D04G030100	1.38342	0.969335	4.99375	-2.04302	2.73224	17.4134	3.01e-05	0.0154714	down
Gh_D04G033300	34.0724	296.312	27.2856	2.6265	6.76042	4.47694	0.0343552	0.999966	up
Gh_D04G043600	3.54028	3.11334	1.68551	1.01882	2.62385	4.04699	0.0442503	0.999966	up
Gh_D04G044900	3.19444	1.49219	8.17654	-1.75815	2.34414	8.13528	0.00434121	0.570155	down
Gh_D04G052700	3.37714	57.7702	3.382	3.19868	3.55318	4.1972	0.0404909	0.999966	up
Gh_D04G053900	2.30191	1.5105	4.58057	-1.22129	1.51949	4.10292	0.0428093	0.999966	down
Gh_D04G063500	6.0301	6.04177	12.4774	-1.00866	5.4182	9.17378	0.00245507	0.414635	down
Gh_D04G071000	2.72262	3.55917	1.44138	1.1584	1.97654	3.90678	0.0480917	0.999966	up
Gh_D04G096200	0.882606	0.945394	2.26169	-1.26564	1.77108	5.53113	0.018681	0.999966	down
Gh_D04G101800	8.48007	10.6083	27.9032	-1.50956	4.55683	17.1285	3.49e-05	0.0171759	down
Gh_D04G114300	5.07989	5.68975	1.52616	1.84255	0.675296	6.14845	0.0131527	0.989534	up
Gh_D04G131700	12.9141	10.0861	5.36755	1.13811	3.10881	5.46286	0.0194248	0.999966	up
Gh_D04G147100	0.465754	0.947436	2.76538	-1.92616	1.55014	8.82813	0.00296622	0.458925	down
Gh_D04G152700	1.38372	1.36198	0.475315	1.55791	0.712141	4.7183	0.0298432	0.999966	up
Gh_D04G160000	0.9887	0.389267	3.20635	-2.16768	1.04248	8.64146	0.00328599	0.479873	down
Gh_D04G166000	2.43644	1.2657	4.9793	-1.38259	1.4875	4.46993	0.0344963	0.999966	down
Gh_D04G175800	5.58672	6.62239	14.771	-1.23574	3.24611	8.79008	0.00302872	0.46534	down
Gh_D04G181700	1.62225	2.78146	5.77516	-1.35185	2.06356	5.57451	0.0182238	0.999966	down
Gh_D04G182700	9.62081	4.28389	18.4053	-1.35915	1.61878	3.93444	0.0473069	0.999966	down
Gh_D04G186500	2.01044	0.2083	19.0525	-4.04237	2.10293	16.7995	4.15e-05	0.0197153	down
Gh_D04G187400	46.9888	43.1987	243.716	-2.39472	7.3101	50.9578	9.44e-13	4.64e-09	down
Gh_D04G191700	2.28373	1.96089	0.799645	1.44068	1.20436	4.67109	0.0306744	0.999966	up
Gh_D04G193500	0.949776	1.08246	0.145175	2.79342	0.0525021	9.13427	0.00250866	0.418889	up
Gh_D04G195600	6.68022	3.92451	1.99761	1.44799	2.94758	6.05531	0.0138645	0.999966	up
Gh_D04G203800	9.42992	10.6252	21.8609	-1.08492	2.8427	5.92717	0.0149092	0.999966	down
Gh_D04G213000	1.20504	1.06125	3.74524	-1.67896	1.07272	7.6813	0.00557959	0.665795	down
Gh_D05G003700	35.6793	11.3899	64.7853	-1.41556	5.60054	4.39206	0.0361067	0.999966	down
Gh_D05G006100	2.4081	1.92584	0.655644	1.74971	0.599808	5.31018	0.0212012	0.999966	up
Gh_D05G010500	5.63522	2.77334	17.4517	-2.01008	4.37434	15.3611	8.88e-05	0.0341673	down
Gh_D05G011200	1.36429	0.968106	2.76428	-1.2024	1.799	4.51277	0.0336427	0.999966	down
Gh_D05G015200	72.6947	49.5936	131.575	-1.0644	6.27262	7.16892	0.00741776	0.790912	down
Gh_D05G020300	3.2558	4.92422	1.57591	1.40989	2.40175	5.79188	0.0161004	0.999966	up
Gh_D05G021900	1.62937	1.76415	0.567838	1.61076	1.42082	6.17312	0.0129705	0.98243	up
Gh_D05G023700	0.844284	0.859676	3.86112	-2.13676	2.03699	17.0685	3.61e-05	0.0175317	down
Gh_D05G027500	0.497298	0.163162	2.08613	-2.60824	1.52884	11.9704	0.000540522	0.150425	down
Gh_D05G028300	6.37461	18.6131	30.9239	-1.27425	5.03487	3.98067	0.0460253	0.999966	down
Gh_D05G031300	3.31862	7.55374	0.501972	3.43842	1.27922	12.6378	0.000378028	0.116975	up
Gh_D05G032200	1.62852	2.4273	0.675645	1.61451	1.17512	5.13158	0.0234944	0.999966	up
Gh_D05G037800	29.11	23.3256	62.6614	-1.21678	7.06162	11.65	0.00064204	0.175368	down
Gh_D05G040300	1.81262	3.34526	0.54835	2.24134	0.238616	6.06799	0.0137653	0.999966	up
Gh_D05G045800	2.90112	3.38435	0.936152	1.77094	0.61733	5.60102	0.01795	0.999966	up
Gh_D05G048800	3.42279	1.63898	0.716424	1.8456	0.521378	4.31474	0.0377834	0.999966	up
Gh_D05G049200	26.8137	42.771	17.0276	1.06675	5.33434	5.6328	0.0176274	0.999966	up
Gh_D05G062000	10.2864	75.0037	8.95126	2.28104	5.73688	3.95896	0.0466226	0.999966	up
Gh_D05G062100	2.38349	0.61738	8.25792	-2.41065	1.94956	8.86883	0.00290081	0.453562	down
Gh_D05G064100	0.375813	1.36866	9.5318	-3.40861	2.66494	21.5879	3.38e-06	0.00233677	down
Gh_D05G064200	3.11998	2.20308	19.6978	-2.84561	3.94687	47.4957	5.51e-12	1.9e-08	down
Gh_D05G065200	11.5806	7.64381	3.29727	1.57939	1.84868	5.77275	0.0162765	0.999966	up
Gh_D05G066800	18.3504	28.85	11.0041	1.13667	5.29139	6.47431	0.0109445	0.929525	up
Gh_D05G077500	4.10702	3.88995	1.65035	1.31066	1.45353	4.33066	0.0374318	0.999966	up
Gh_D05G080300	1.17529	15.2797	1.09034	2.94041	3.92073	4.19367	0.0405751	0.999966	up
Gh_D05G081300	2.22921	4.27289	0.908635	1.85879	0.534457	4.73074	0.0296281	0.999966	up
Gh_D05G081400	6.0263	6.61231	2.86909	1.17413	1.77415	3.95879	0.0466272	0.999966	up
Gh_D05G083900	37.0388	29.5894	76.2143	-1.1536	5.11747	10.2534	0.00136433	0.290664	down
Gh_D05G085000	3.98887	6.58589	1.24563	2.10818	1.03709	7.2687	0.00701665	0.772338	up
Gh_D05G090400	4.87992	3.79516	1.69133	1.39469	1.90376	5.27453	0.0216396	0.999966	up
Gh_D05G098000	4.16271	3.09161	8.8105	-1.23952	4.15645	9.80666	0.00173881	0.330414	down
Gh_D05G103900	0.582885	0.77863	1.89433	-1.4352	1.76	6.66632	0.00982521	0.906082	down
Gh_D05G104200	1.76896	2.30588	0.833089	1.32178	1.18791	3.87386	0.0490435	0.999966	up
Gh_D05G116500	1.39632	0.392681	3.76551	-2.02337	1.29214	6.08083	0.0136657	0.999966	down
Gh_D05G152900	5.16492	5.2402	16.9614	-1.66529	3.854	20.4468	6.13e-06	0.00387564	down
Gh_D05G163900	1.27824	0.992006	5.25899	-2.16933	2.69951	20.7013	5.37e-06	0.00354525	down
Gh_D05G168800	3.0785	1.41235	6.18764	-1.41851	3.1151	5.87417	0.0153646	0.999966	down
Gh_D05G186000	0.897942	1.13636	3.91168	-1.89678	1.04186	9.48647	0.00206992	0.369533	down
Gh_D05G192400	3.87572	2.68069	0.811227	2.03729	0.678885	6.58653	0.0102753	0.919037	up
Gh_D05G193600	9.19193	9.24528	3.54961	1.41409	3.22218	9.57994	0.00196715	0.356386	up
Gh_D05G197200	5.69047	7.42878	3.13127	1.10256	2.54128	4.31705	0.0377324	0.999966	up
Gh_D05G199100	6.08496	4.81577	2.74629	1.02748	2.8285	4.15239	0.0415757	0.999966	up
Gh_D05G200300	14.3986	16.7012	7.89862	1.0149	4.86561	7.19878	0.0072953	0.785425	up
Gh_D05G213000	3.72418	7.48409	1.20174	2.23904	0.849456	6.68687	0.00971253	0.906082	up
Gh_D05G214300	3.83358	2.67279	7.19032	-1.10177	1.89044	3.85603	0.0495676	0.999966	down
Gh_D05G216200	23.3604	29.1686	57.935	-1.10369	6.31757	9.896	0.00165638	0.321462	down
Gh_D05G219300	13.8318	22.0516	8.10943	1.17979	2.2821	3.86412	0.0493291	0.999966	up
Gh_D05G224300	1.81638	1.59629	10.927	-2.63426	2.23859	26.6435	2.45e-07	0.000235364	down
Gh_D05G227800	2.3716	11.9584	1.57084	2.2165	3.02494	4.52298	0.0334424	0.999966	up
Gh_D05G235300	2.14057	3.38616	0.481046	2.547	1.77705	12.4046	0.000428274	0.128045	up
Gh_D05G249500	12.6104	14.3454	6.60413	1.06657	3.78352	6.76141	0.009315	0.891379	up
Gh_D05G253100	1.77257	10.2631	1.3122	2.22472	3.4412	4.23412	0.0396191	0.999966	up
Gh_D05G255700	3.5103	4.09499	1.13272	1.77094	0.61733	5.60102	0.01795	0.999966	up
Gh_D05G261900	0.870849	0.857167	2.12766	-1.25644	1.04767	4.36882	0.0366023	0.999966	down
Gh_D05G263100	7.27154	5.72584	29.7996	-2.1526	1.92659	15.7513	7.22e-05	0.0285399	down
Gh_D05G263300	7.77641	14.9895	4.80957	1.27602	2.45468	3.87791	0.0489253	0.999966	up
Gh_D05G263400	3.64283	7.3704	1.56732	1.83242	0.513307	4.44541	0.0349952	0.999966	up
Gh_D05G263500	8.83092	10.9158	4.17502	1.27819	3.30984	7.69756	0.00552954	0.664882	up
Gh_D05G264600	19.1679	10.6125	45.2294	-1.55963	2.73392	8.13483	0.0043423	0.570155	down
Gh_D05G265600	0.742993	1.09698	0.199795	2.21183	0.214083	6.52728	0.0106233	0.922007	up
Gh_D05G269800	11.6449	9.24558	22.3591	-1.05751	3.82335	7.20082	0.00728702	0.785425	down
Gh_D05G310300	5.64797	3.4387	1.8601	1.32618	2.02829	4.19029	0.0406561	0.999966	up
Gh_D05G322400	0.865931	1.00056	4.44649	-2.20835	1.85415	16.6421	4.51e-05	0.0208401	down
Gh_D05G325000	1.86325	2.52172	5.52394	-1.2895	0.927616	4.23362	0.0396307	0.999966	down
Gh_D05G327600	2.77557	35.2367	1.75472	3.46016	3.89192	5.49961	0.0190208	0.999966	up
Gh_D05G335500	1.35854	0.585023	3.49336	-1.79888	1.48393	6.66747	0.00981882	0.906082	down
Gh_D05G342400	1.79257	1.56277	0.545386	1.64886	0.784693	5.23576	0.0221272	0.999966	up
Gh_D05G343200	1.11837	1.05493	2.61639	-1.22446	1.18396	4.29586	0.0382052	0.999966	down
Gh_D05G344800	3.33521	3.24373	1.30685	1.36735	2.10384	5.9675	0.0145719	0.999966	up
Gh_D05G349700	0.416439	0.34158	0.940654	-1.26605	0.730643	3.93186	0.0473794	0.999966	down
Gh_D05G350300	1.31206	0.664717	6.42549	-2.65625	3.19643	24.3572	8e-07	0.000668152	down
Gh_D05G369100	1.97272	2.2524	5.309	-1.28919	2.36876	7.10301	0.00769548	0.80109	down
Gh_D05G386200	11.83	7.00144	21.3945	-1.14202	4.47235	6.31753	0.011955	0.941276	down
Gh_D05G388300	2.72611	2.1141	6.21106	-1.31866	3.08666	8.75941	0.00308009	0.468354	down
Gh_D05G388900	0.671252	1.49998	5.37412	-2.26988	3.13092	15.7521	7.22e-05	0.0285399	down
Gh_D06G000500	7.89215	7.41706	19.2728	-1.2927	5.02014	14.439	0.000144769	0.0529412	down
Gh_D06G001100	2.72755	17.9143	71.2436	-2.75654	5.26529	8.60765	0.00334755	0.48624	down
Gh_D06G010400	1.22276	2.80827	6.764	-1.7076	1.99486	6.91095	0.00856693	0.851861	down
Gh_D06G014800	2.38608	6.899	1.34742	1.8134	2.20532	4.66027	0.0308684	0.999966	up
Gh_D06G018100	7.98969	2.83001	14.3717	-1.36465	4.25851	4.46925	0.0345101	0.999966	down
Gh_D06G026800	7.30018	6.92577	2.86654	1.34913	3.63119	10.1565	0.00143792	0.299518	up
Gh_D06G029400	0.678993	0.701742	2.10338	-1.56286	1.18077	6.97361	0.00827204	0.831467	down
Gh_D06G038300	5.5031	4.26766	1.29147	1.94193	0.600647	6.2428	0.0124699	0.961598	up
Gh_D06G038700	0.275113	0.937352	1.88477	-1.59837	1.6664	4.08227	0.0433355	0.999966	down
Gh_D06G040700	1.49965	1.62369	0.0725873	4.29879	0.0250326	14.7547	0.00012244	0.0451488	up
Gh_D06G056000	0.742993	14.5655	46.0327	-2.55927	4.36701	4.04695	0.0442512	0.999966	down
Gh_D06G061600	3.04898	1.40867	0.421657	2.4227	0.825676	6.96639	0.00830547	0.831467	up
Gh_D06G068500	1.16936	1.25107	0.295307	2.05019	0.315238	6.46815	0.0109825	0.930963	up
Gh_D06G074300	8.87025	9.38571	2.14673	2.11248	1.04011	8.72753	0.00313441	0.47175	up
Gh_D06G078500	0.995586	0.918698	2.59018	-1.3903	0.711451	4.7954	0.0285359	0.999966	down
Gh_D06G081900	1.1014	22.485	1.26367	3.2447	3.68833	4.0089	0.0452608	0.999966	up
Gh_D06G082400	1.66317	2.12815	0.697688	1.47085	0.866193	4.30917	0.0379075	0.999966	up
Gh_D06G084100	1.02854	1.11362	2.539	-1.20183	1.01901	3.95908	0.0466191	0.999966	down
Gh_D06G088900	1.09827	0.648607	4.27401	-2.24667	2.54286	17.3663	3.08e-05	0.0156775	down
Gh_D06G089200	5.25231	4.20045	1.74781	1.46392	0.637816	3.96214	0.0465346	0.999966	up
Gh_D06G097200	24.2664	36.765	14.682	1.09166	5.49858	6.40554	0.0113765	0.931912	up
Gh_D06G102600	20.9554	25.6199	10.8904	1.1333	3.46888	6.60704	0.0101576	0.918737	up
Gh_D06G136300	0.554854	1.06015	2.90683	-1.80604	1.59062	8.17239	0.00425328	0.563484	down
Gh_D06G139800	1.2785	1.42255	4.57397	-1.71638	1.51306	9.18839	0.00243555	0.412914	down
Gh_D06G152100	1.3718	2.09522	0.641097	1.46381	0.960404	4.03408	0.0445899	0.999966	up
Gh_D06G153500	5.36365	9.71886	22.2444	-1.52375	3.68564	9.99594	0.00156886	0.308535	down
Gh_D06G163900	6.4322	59.0907	5.07365	2.71629	3.64962	4.41319	0.0356621	0.999966	up
Gh_D06G172600	2.17784	3.67479	13.3424	-2.15095	3.69328	22.1636	2.5e-06	0.00194371	down
Gh_D06G172800	2.10393	0.0637192	15.1971	-3.75527	3.49005	7.40934	0.00648862	0.73311	down
Gh_D06G181200	5.68502	8.79325	2.75172	1.42684	1.48314	4.36772	0.036626	0.999966	up
Gh_D06G183400	31.0914	26.6474	99.0991	-1.73934	5.53593	25.8432	3.7e-07	0.0003344	down
Gh_D06G186300	3.30109	2.88415	6.67855	-1.07022	2.8806	5.74037	0.0165793	0.999966	down
Gh_D06G188900	1.51808	0.867619	3.50807	-1.51108	1.39932	5.60246	0.0179353	0.999966	down
Gh_D06G195900	0.399685	0.574977	3.66084	-2.86143	1.7048	23.7962	1.07e-06	0.000877542	down
Gh_D06G199700	1.83504	1.3281	3.86634	-1.24821	3.04918	7.31837	0.00682532	0.753151	down
Gh_D06G200200	4.21222	2.90577	7.87654	-1.1046	3.14082	5.61737	0.0177833	0.999966	down
Gh_D06G202200	3.94268	2.98242	7.45679	-1.06568	3.06179	5.52707	0.0187244	0.999966	down
Gh_D06G206100	1.97584	1.26412	0.446303	1.89092	1.30908	6.58623	0.010277	0.919037	up
Gh_D06G213300	17.9106	6.75288	34.9121	-1.45673	4.36388	5.53746	0.0186136	0.999966	down
Gh_D06G221800	1.43599	0.501541	3.31837	-1.72802	1.31827	5.09773	0.0239572	0.999966	down
Gh_D06G223200	8.08994	6.37028	14.8799	-1.00043	2.94462	4.82422	0.0280626	0.999966	down
Gh_D06G223600	1.11288	0.463436	6.29826	-2.9491	1.98167	20.0028	7.73e-06	0.00481925	down
Gh_D06G223900	28.2616	24.7889	12.9233	1.07663	4.87991	7.96341	0.00477324	0.607461	up
Gh_D06G224500	0.821114	2.18585	4.82352	-1.6462	3.14587	6.66194	0.00984938	0.906082	down
Gh_D06G224600	4.35227	5.18577	9.97876	-1.02562	2.4489	4.53819	0.0331467	0.999966	down
Gh_D06G229800	3.87865	2.03403	7.90962	-1.3767	3.20088	6.58555	0.010281	0.919037	down
Gh_D07G013700	1.06098	2.4572	0.302085	2.54675	0.493192	6.83195	0.00895414	0.875555	up
Gh_D07G019300	6.95594	2.95346	12.3782	-1.27691	3.78331	4.74218	0.0294317	0.999966	down
Gh_D07G026700	0.700329	6.44723	0.47856	2.91656	2.00179	4.48452	0.0342031	0.999966	up
Gh_D07G037000	5.28533	2.71624	10.1877	-1.30525	3.04284	5.566	0.0183125	0.999966	down
Gh_D07G044800	7.17709	6.02385	13.9496	-1.0392	3.36621	6.34117	0.0117967	0.937447	down
Gh_D07G049100	4.20176	71.5967	3.7506	3.3624	4.93939	4.64956	0.0310615	0.999966	up
Gh_D07G057800	3.26943	2.69147	6.38755	-1.05838	2.15815	4.28639	0.0384188	0.999966	down
Gh_D07G060800	2.98096	2.67898	6.43018	-1.14371	2.98386	6.8861	0.00868688	0.858004	down
Gh_D07G061200	1.55424	0.899894	3.80574	-1.58456	0.637452	5.28835	0.0214685	0.999966	down
Gh_D07G084800	1.93408	3.59587	7.90528	-1.46911	0.517002	4.3409	0.0372072	0.999966	down
Gh_D07G092700	7.4669	5.81842	14.0552	-1.04058	3.47669	6.25821	0.0123619	0.959654	down
Gh_D07G094600	1.04861	0.938305	2.3686	-1.21119	1.57883	4.69276	0.03029	0.999966	down
Gh_D07G098600	15.8993	7.82477	32.0293	-1.38991	5.17978	7.51979	0.00610248	0.715204	down
Gh_D07G099200	6.94836	9.22256	2.03831	2.01847	1.91049	10.0504	0.00152313	0.30359	up
Gh_D07G103400	5.06434	6.3879	2.06998	1.50348	2.94518	8.90402	0.00284543	0.449101	up
Gh_D07G127500	3.03396	2.28364	6.18509	-1.17668	2.77635	6.1459	0.0131717	0.989534	down
Gh_D07G136500	1.2716	1.13987	2.85763	-1.20383	2.31262	6.05436	0.013872	0.999966	down
Gh_D07G141100	1.64059	1.94727	5.41851	-1.55341	2.00575	8.92229	0.00281711	0.448397	down
Gh_D07G141300	10.9883	14.6096	5.34649	1.29554	3.51447	7.9949	0.00469094	0.60165	up
Gh_D07G159800	2.27719	1.98279	0.593508	1.86348	0.363298	5.57218	0.018248	0.999966	up
Gh_D07G160800	2.57386	2.72108	0.461416	2.52858	0.476183	9.4286	0.00213628	0.376606	up
Gh_D07G163800	2.29611	1.79474	6.07993	-1.52834	1.70808	7.46208	0.00630122	0.71996	down
Gh_D07G175500	3.38028	6.28467	1.45436	1.75274	0.449269	4.28901	0.0383596	0.999966	up
Gh_D07G193200	0.662558	0.501653	1.62816	-1.43954	1.27082	5.73621	0.0166186	0.999966	down
Gh_D07G200200	0.426377	0.466309	1.42172	-1.62652	1.11379	7.37513	0.00661322	0.744601	down
Gh_D07G208600	1.46617	1.50588	0.431972	1.81165	1.24331	7.20878	0.00725477	0.784882	up
Gh_D07G209000	6.20237	2.89512	31.6926	-2.75628	3.73993	26.0158	3.39e-07	0.000317805	down
Gh_D07G211900	1.70035	2.66543	0.731575	1.60389	0.86548	4.54513	0.0330124	0.999966	up
Gh_D07G212500	4.49692	3.80382	12.0395	-1.49511	2.62283	10.1285	0.00145995	0.300472	down
Gh_D07G215300	1.19267	0.420514	2.22299	-1.41673	2.20931	3.89291	0.0484904	0.999966	down
Gh_D07G227600	4.78427	3.17656	9.07108	-1.14682	3.66472	6.73124	0.00947387	0.899591	down
Gh_D07G229100	44.0443	81.9209	138.167	-1.09818	7.1799	5.58866	0.0180771	0.999966	down
Gh_D07G231900	1.72058	1.32405	3.30096	-1.07493	2.12485	4.22466	0.0398407	0.999966	down
Gh_D07G237100	2.44661	9.63267	1.42108	2.11025	1.59312	4.22932	0.0397314	0.999966	up
Gh_D07G237300	9.19569	17.4253	6.72643	1.01949	4.9373	3.88343	0.0487648	0.999966	up
Gh_D07G238400	5.7029	6.19399	1.90371	1.6695	0.674882	5.2306	0.0221929	0.999966	up
Gh_D07G242700	16.1602	15.6473	7.49079	1.12449	3.98408	8.01345	0.00464312	0.598989	up
Gh_D07G247300	0.648682	0.664259	1.39672	-1.05013	4.28961	8.73643	0.00311915	0.471055	down
Gh_D07G256700	12.9655	11.3517	4.29936	1.53731	3.09297	10.1429	0.00144855	0.299518	up
Gh_D07G257000	0.995117	0.541293	0.177456	2.13467	0.583329	6.01744	0.0141652	0.999966	up
Gh_D08G001500	8.51072	27.6805	4.89556	1.91544	2.83062	5.03862	0.0247882	0.999966	up
Gh_D08G004200	5.72916	6.35599	2.63208	1.23537	2.69919	6.06307	0.0138037	0.999966	up
Gh_D08G007700	4.07839	4.99559	1.93019	1.26603	1.41827	3.90019	0.0482806	0.999966	up
Gh_D08G013200	1.8195	1.82984	0.689235	1.43683	1.27938	4.87362	0.0272703	0.999966	up
Gh_D08G027700	0.489704	0.289206	1.73033	-2.10325	1.17785	10.6093	0.00112518	0.254022	down
Gh_D08G027900	0.689094	0.508701	4.53061	-2.87273	2.09458	27.8747	1.29e-07	0.000139688	down
Gh_D08G030800	1.05736	0.892069	0.350944	1.50308	0.784299	4.42356	0.0354461	0.999966	up
Gh_D08G040800	6.92505	7.78016	18.2155	-1.26955	3.31261	9.74597	0.00179716	0.333355	down
Gh_D08G042300	8.90308	9.25395	19.5128	-1.06453	3.4802	7.43943	0.006381	0.725054	down
Gh_D08G042500	3.58809	0.672708	13.5631	-2.61944	2.15894	8.49402	0.00356315	0.498943	down
Gh_D08G044100	3.21032	2.29416	5.87498	-1.05232	2.46714	4.29113	0.0383118	0.999966	down
Gh_D08G044700	1.39764	0.846571	3.05291	-1.39999	1.68301	5.38245	0.0203403	0.999966	down
Gh_D08G048100	0.634071	0.754132	0.255758	1.4668	0.514968	3.90661	0.0480965	0.999966	up
Gh_D08G064600	2.75509	1.99548	0.704513	1.7841	1.22005	6.30687	0.0120271	0.945271	up
Gh_D08G069100	1.89501	1.99847	4.38965	-1.13109	1.42285	3.9198	0.0477206	0.999966	down
Gh_D08G075000	1.24726	0.973669	3.66391	-1.67809	1.5749	8.59448	0.00337183	0.48624	down
Gh_D08G097400	10.3502	6.69671	24.8037	-1.49918	3.60595	11.1496	0.000840496	0.208939	down
Gh_D08G106800	2.24745	2.26744	0.924657	1.31991	1.10851	3.9969	0.0455841	0.999966	up
Gh_D08G120000	2.04121	1.36987	4.8053	-1.45118	1.93389	6.6752	0.00977634	0.906082	down
Gh_D08G126800	11.1449	10.9698	4.39549	1.36461	1.49669	4.75034	0.0292925	0.999966	up
Gh_D08G129500	9.59661	10.8395	4.15008	1.33706	3.73008	10.1492	0.00144362	0.299518	up
Gh_D08G130700	0.980945	0.72415	3.62888	-2.04466	1.72132	12.9421	0.000321271	0.103766	down
Gh_D08G143100	4.15631	3.52803	1.91949	1.03895	2.43766	3.89145	0.0485325	0.999966	up
Gh_D08G177500	35.3151	70.6855	25.0675	1.11477	5.86368	4.35883	0.0368176	0.999966	up
Gh_D08G189400	1.75223	1.99299	4.67415	-1.27916	2.2127	6.63	0.0100275	0.911104	down
Gh_D08G191700	1082.22	756.528	468.372	1.014	8.27645	5.7532	0.0164587	0.999966	up
Gh_D08G192000	52.6696	28.662	128.007	-1.61171	4.78277	11.5345	0.000683152	0.1828	down
Gh_D08G195100	9.76213	12.5517	5.26568	1.12005	4.0189	7.11415	0.00764778	0.80109	up
Gh_D08G204900	2.99621	3.74962	8.57723	-1.30731	2.92351	8.49768	0.003556	0.498943	down
Gh_D08G206100	0.729081	1.30478	0.288734	1.8382	0.672518	5.02102	0.0250414	0.999966	up
Gh_D08G208800	2.31612	0.661858	5.13523	-1.73677	1.2584	4.43218	0.0352675	0.999966	down
Gh_D08G208900	0.312529	0.243773	1.25014	-2.12564	2.69992	19.962	7.9e-06	0.00485496	down
Gh_D08G212100	1.79313	1.21341	4.55661	-1.55191	0.61826	5.38096	0.0203577	0.999966	down
Gh_D08G213100	6.0962	5.80687	15.2296	-1.31315	1.58745	5.587	0.0180943	0.999966	down
Gh_D08G215600	1.41031	0.948008	2.99692	-1.30252	1.75519	5.074	0.0242872	0.999966	down
Gh_D08G220700	3.6837	85.6387	2.71699	4.06092	4.46754	5.46456	0.0194059	0.999966	up
Gh_D08G221400	1.01303	1.07382	2.45169	-1.19014	1.35481	4.2529	0.0391835	0.999966	down
Gh_D08G228200	14.979	4.67286	27.1786	-1.42213	3.5927	4.05828	0.0439552	0.999966	down
Gh_D08G231000	1.50687	2.163	4.55857	-1.27166	1.51606	4.68483	0.0304301	0.999966	down
Gh_D08G237800	9.00228	5.76385	46.3235	-2.60751	4.86383	38.7787	4.75e-10	7.5e-07	down
Gh_D08G238100	6.66802	7.15455	3.2566	1.12228	2.60829	4.95552	0.0260075	0.999966	up
Gh_D08G243800	8.5581	14.9219	4.97085	1.27442	3.30688	5.34719	0.0207557	0.999966	up
Gh_D08G244100	12.3245	11.2323	4.56611	1.4026	2.00336	5.93091	0.0148776	0.999966	up
Gh_D08G247300	3.90204	1.16233	7.4057	-1.50224	3.35891	4.24263	0.039421	0.999966	down
Gh_D08G261100	4.33291	8.49943	16.4211	-1.32004	4.31752	7.15124	0.00749121	0.793011	down
Gh_D08G272000	0.588649	0.545318	2.44699	-2.0626	1.18997	11.8204	0.000585855	0.162022	down
Gh_D08G280400	36.8331	43.824	18.612	1.15243	3.38292	6.70864	0.00959466	0.903307	up
Gh_D09G003800	2.52421	1.92352	5.2813	-1.20459	1.39006	4.1349	0.0420076	0.999966	down
Gh_D09G003900	8.29795	9.05536	19.6748	-1.14206	3.69674	9.07568	0.00259032	0.422948	down
Gh_D09G031900	1.40242	0.941174	2.69468	-1.1592	2.34373	4.80524	0.0283734	0.999966	down
Gh_D09G038900	8.20994	16.7923	27.1124	-1.08189	5.22524	4.7004	0.0301556	0.999966	down
Gh_D09G061000	0.545014	0.635794	1.66098	-1.45011	1.61451	6.78695	0.00918267	0.883313	down
Gh_D09G075400	4.43512	4.80199	1.07337	2.11547	0.1358	6.3411	0.0117972	0.937447	up
Gh_D09G076300	8.38462	7.0739	22.8527	-1.5236	4.01014	16.4824	4.91e-05	0.0214687	down
Gh_D09G096400	1.89893	1.23191	3.76011	-1.22111	1.79066	4.39168	0.0361147	0.999966	down
Gh_D09G097000	1.33798	1.49931	3.10859	-1.09204	2.62119	5.55278	0.0184513	0.999966	down
Gh_D09G117000	6.91989	5.80211	24.8106	-1.9224	3.21183	20.5066	5.94e-06	0.00381092	down
Gh_D09G130100	1.53109	1.55413	8.89309	-2.4841	2.41365	25.9813	3.45e-07	0.000317805	down
Gh_D09G132300	2.47192	4.1832	10.6634	-1.64208	3.07638	10.94	0.000941126	0.226325	down
Gh_D09G134700	7.77802	3.67479	28.01	-2.24198	1.46916	11.1883	0.000823158	0.205785	down
Gh_D09G145000	1.17991	1.79736	0.543916	1.48355	1.46195	4.69679	0.030219	0.999966	up
Gh_D09G150900	11.9404	6.5736	21.1589	-1.1499	3.05517	4.65551	0.0309541	0.999966	down
Gh_D09G171800	19.9123	17.2687	40.949	-1.09921	3.93266	8.57907	0.00340049	0.48624	down
Gh_D09G173800	2.26318	1.79773	4.76615	-1.18942	2.25277	5.51325	0.018873	0.999966	down
Gh_D09G186400	16.7612	25.2073	9.63663	1.15845	3.6851	5.91794	0.0149875	0.999966	up
Gh_D09G188200	3.40553	3.23338	1.69214	1.00954	2.56866	4.00504	0.0453643	0.999966	up
Gh_D09G193800	0.523746	0.57738	1.86582	-1.71765	1.62187	9.57425	0.00197326	0.356386	down
Gh_D09G197800	11.0161	88.5951	10.0432	2.3389	6.70104	3.86745	0.0492314	0.999966	up
Gh_D09G198300	1.93643	10.427	0.882154	2.82019	1.35755	5.33934	0.0208493	0.999966	up
Gh_D09G206100	7.1688	3.82752	15.5186	-1.45424	4.39368	8.90254	0.00284775	0.449101	down
Gh_D09G206200	0.200067	1.91297	8.46644	-2.96825	2.96238	7.88435	0.00498644	0.625057	down
Gh_D09G212700	2.42469	1.35359	4.30912	-1.14654	2.26092	3.91984	0.0477193	0.999966	down
Gh_D09G253300	13.0102	90.3482	10.368	2.34602	5.05743	4.2742	0.0386952	0.999966	up
Gh_D09G255200	2.6948	1.09219	5.37091	-1.45747	1.34395	4.00982	0.0452361	0.999966	down
Gh_D09G256000	6.84597	4.18991	11.6403	-1.03495	3.44852	4.70831	0.0300172	0.999966	down
Gh_D09G259600	2.49428	3.15655	7.07137	-1.27866	0.693241	3.96193	0.0465404	0.999966	down
Gh_D09G262500	7.97976	5.44999	2.36476	1.53786	1.11211	4.59599	0.0320468	0.999966	up
Gh_D10G011200	1.17769	0.289797	3.30621	-2.11851	0.861846	6.02004	0.0141443	0.999966	down
Gh_D10G015700	2.0207	1.77959	0.411822	2.20896	-0.0680351	6.18846	0.0128586	0.981437	up
Gh_D10G017500	8.59826	10.2901	29.7272	-1.61608	5.21617	22.0704	2.63e-06	0.00200521	down
Gh_D10G018100	1.71958	1.12837	0.443907	1.70563	0.410272	4.43392	0.0352315	0.999966	up
Gh_D10G018800	3.94175	0.349533	11.6882	-2.39472	3.24565	4.51201	0.0336577	0.999966	down
Gh_D10G022300	0.63893	1.02195	3.01529	-1.8167	1.35968	8.65969	0.00325327	0.478365	down
Gh_D10G026000	1.38408	1.32105	4.46624	-1.68069	1.88341	10.0945	0.00148712	0.301852	down
Gh_D10G028800	38.1167	61.6993	138.877	-1.44026	6.0623	12.0892	0.000507148	0.143851	down
Gh_D10G033700	1.32399	1.48503	2.98069	-1.04521	2.01826	4.11637	0.04247	0.999966	down
Gh_D10G045300	12.8277	11.3636	29.1823	-1.22874	1.84779	5.27806	0.0215957	0.999966	down
Gh_D10G049400	0.456462	0.207365	2.10744	-2.61802	1.76986	15.9377	6.55e-05	0.0270717	down
Gh_D10G053700	1.30777	1.48226	3.56782	-1.31338	1.79603	5.95517	0.0146742	0.999966	down
Gh_D10G056300	3.56609	3.36532	8.68385	-1.28503	3.16699	9.47593	0.00208186	0.36996	down
Gh_D10G057600	0.954945	1.02051	2.32431	-1.19331	1.77178	4.9192	0.0265598	0.999966	down
Gh_D10G057700	6.55894	10.152	4.21681	1.02204	3.15347	3.9027	0.0482085	0.999966	up
Gh_D10G063300	5.14996	8.6898	2.37403	1.56808	0.594865	3.89131	0.0485367	0.999966	up
Gh_D10G066300	1.52329	2.2885	8.38216	-2.09346	1.71895	13.1173	0.000292584	0.096616	down
Gh_D10G072200	8.88744	12.565	3.285	1.73823	1.73965	7.08226	0.00778509	0.80109	up
Gh_D10G074800	0.747083	1.28325	3.31831	-1.67052	2.94914	10.7915	0.00101967	0.238726	down
Gh_D10G075300	1.11854	0.97059	2.19412	-1.03009	2.63266	4.85106	0.0276292	0.999966	down
Gh_D10G079700	9.68856	5.7796	2.55794	1.62287	0.498257	3.96413	0.0464796	0.999966	up
Gh_D10G095200	1.85828	0.477153	5.16214	-2.0954	1.99742	6.56318	0.010411	0.920582	down
Gh_D10G097700	11.5133	12.5253	5.63143	1.1301	2.39704	4.66852	0.0307204	0.999966	up
Gh_D10G101100	1.80271	1.7132	0.661944	1.4374	0.617294	3.95763	0.0466593	0.999966	up
Gh_D10G105600	15.31	4.17307	40.5866	-2.01206	3.42543	7.13416	0.00756291	0.79869	down
Gh_D10G116700	8.53027	6.77021	18.2311	-1.21239	4.54885	10.5435	0.00116597	0.260571	down
Gh_D10G126200	3.75386	4.89787	9.4652	-1.09147	3.71222	7.45871	0.00631301	0.71996	down
Gh_D10G131700	0.306545	1.32761	5.69768	-2.75574	1.38563	10.8043	0.00101265	0.238345	down
Gh_D10G132500	0.680131	1.80931	5.33843	-2.06435	3.16507	10.6859	0.00107955	0.248796	down
Gh_D10G136000	104.43	57.3286	229.094	-1.45959	5.32137	9.82597	0.00172065	0.330414	down
Gh_D10G136700	8.11905	2.68416	18.2993	-1.71465	3.30917	6.18599	0.0128766	0.981437	down
Gh_D10G143100	12.4496	11.1229	25.8653	-1.09413	4.43722	9.31286	0.00227551	0.394328	down
Gh_D10G157600	10.0802	8.59185	25.4552	-1.40706	5.0934	16.2915	5.43e-05	0.0233306	down
Gh_D10G169300	1.88942	2.90301	32.2541	-3.71006	4.06592	75.7406	3.23e-18	4.77e-14	down
Gh_D10G179400	1.58884	1.60398	0.591575	1.46306	1.05248	4.72216	0.0297764	0.999966	up
Gh_D10G180900	2.46088	2.84967	0.840803	1.67628	0.0207752	4.13839	0.0419211	0.999966	up
Gh_D10G187800	1.08553	0.75082	2.03071	-1.10329	2.49316	4.64025	0.0312304	0.999966	down
Gh_D10G188000	4.65138	7.96964	2.16802	1.56859	0.94467	4.21974	0.0399562	0.999966	up
Gh_D10G188300	13.7123	20.7182	5.9185	1.57526	3.29772	9.26788	0.00233207	0.398424	up
Gh_D10G193600	0.193308	4.37624	14.8771	-2.6677	2.105	4.41588	0.0356058	0.999966	down
Gh_D10G206600	6.20454	3.96423	10.6429	-1.02387	3.02008	4.29023	0.0383321	0.999966	down
Gh_D10G208800	1.41464	1.31051	3.18196	-1.18156	1.62746	4.57035	0.03253	0.999966	down
Gh_D10G214600	0.243961	0.693703	1.83687	-1.92689	1.17538	6.52665	0.010627	0.922007	down
Gh_D10G218500	3.91598	4.38816	1.74965	1.28143	1.85962	4.77281	0.0289125	0.999966	up
Gh_D10G229200	0.340606	1.30749	2.73673	-1.69291	1.48919	4.12682	0.0422086	0.999966	down
Gh_D10G231000	2.47996	2.11114	0.908392	1.36866	0.884607	3.88061	0.0488467	0.999966	up
Gh_D10G231100	1.46567	1.68308	0.236476	2.72167	-0.00675698	8.59435	0.00337207	0.48624	up
Gh_D10G244300	17.8478	23.289	53.152	-1.33212	5.43814	13.9016	0.000192632	0.0681901	down
Gh_D10G245400	40.3054	47.9372	92.9673	-1.03734	6.41983	9.08874	0.00257187	0.422948	down
Gh_D10G246800	3.15545	1.46823	8.83075	-1.88845	2.32528	9.36499	0.00221169	0.385296	down
Gh_D10G248100	8.11667	11.5298	136.523	-3.75793	5.13385	94.2402	2.79e-22	1.24e-17	down
Gh_D10G248600	1.32313	0.95962	14.4266	-3.61099	2.35093	44.8084	2.17e-11	5.66e-08	down
Gh_D10G252400	0.553759	0.642391	1.51249	-1.29673	1.57702	5.37185	0.0204642	0.999966	down
Gh_D10G256600	1.54408	2.51355	0.402436	2.34951	0.765431	8.07957	0.00447672	0.582618	up
Gh_D10G266900	3.70209	1.11616	7.26454	-1.54617	2.94172	4.37248	0.0365237	0.999966	down
Gh_D10G270000	0.589122	0.26094	1.56834	-1.83423	0.879207	6.44077	0.011153	0.931036	down
Gh_D10G280900	0.975768	2.25985	4.36184	-1.39391	2.49542	4.95034	0.0260855	0.999966	down
Gh_D11G000700	0.254087	0.308941	0.0868133	1.71411	0.0498731	4.31332	0.037815	0.999966	up
Gh_D11G006900	12.9586	8.31011	23.3788	-1.09466	3.26618	5.30188	0.0213024	0.999966	down
Gh_D11G009400	3.67016	13.9239	2.34563	1.93687	3.56855	4.82246	0.0280913	0.999966	up
Gh_D11G010500	5.11061	3.65841	9.17512	-1.02402	3.03401	4.81893	0.0281488	0.999966	down
Gh_D11G013800	2.64101	3.52791	7.76126	-1.29023	1.6811	5.25494	0.0218846	0.999966	down
Gh_D11G014300	2.52864	3.73337	8.09682	-1.32992	1.68037	5.31201	0.0211789	0.999966	down
Gh_D11G018500	12.6046	8.16156	24.8513	-1.21755	5.21694	8.68922	0.00320098	0.478365	down
Gh_D11G027800	0.929095	0.35173	1.91415	-1.53291	1.54862	4.36782	0.0366239	0.999966	down
Gh_D11G031900	2.71892	2.31127	0.71784	1.8259	0.13627	4.94543	0.0261598	0.999966	up
Gh_D11G047300	0.288329	0.819863	1.82978	-1.68079	1.0271	4.81116	0.028276	0.999966	down
Gh_D11G054000	4.52725	2.24888	11.018	-1.65772	3.15209	8.9586	0.00276166	0.442757	down
Gh_D11G056400	2.11225	2.01606	4.70919	-1.14801	1.589	4.27463	0.0386853	0.999966	down
Gh_D11G060600	1.95714	1.05493	4.19524	-1.43354	1.74587	5.26611	0.0217445	0.999966	down
Gh_D11G066600	2.72231	10.7947	1.8071	1.92936	2.08943	3.88843	0.0486198	0.999966	up
Gh_D11G071600	0.857181	0.306805	1.92363	-1.67513	0.832246	4.61329	0.0317251	0.999966	down
Gh_D11G078900	4.6026	1.47727	10.9452	-1.80073	1.87749	5.62138	0.0177427	0.999966	down
Gh_D11G089100	20.3558	14.1119	35.8111	-1.01404	4.9122	6.433	0.0112019	0.931036	down
Gh_D11G109300	18.5521	13.0287	5.19616	1.64308	3.90673	12.0563	0.000516164	0.145476	up
Gh_D11G109400	53.12	46.9316	23.433	1.13359	6.35444	9.29121	0.00230256	0.394906	up
Gh_D11G119400	4.23576	4.32082	11.3322	-1.36563	3.44476	12.1199	0.000498858	0.143252	down
Gh_D11G126600	8.03205	5.36469	14.3477	-1.05706	2.62884	4.28169	0.038525	0.999966	down
Gh_D11G129400	27.9324	42.6766	15.1345	1.25718	3.13144	5.77222	0.0162814	0.999966	up
Gh_D11G136200	4.94513	4.36041	9.77382	-1.0296	1.99751	3.91668	0.0478093	0.999966	down
Gh_D11G144800	5.72983	4.42695	10.527	-1.01102	3.82199	6.39809	0.0114243	0.931912	down
Gh_D11G159100	2.09323	2.23204	0.506593	2.10881	0.362867	6.88072	0.00871304	0.858671	up
Gh_D11G159200	3.89493	1.78908	8.46273	-1.53006	2.79553	6.49558	0.0108143	0.922007	down
Gh_D11G162000	13.8715	10.464	28.728	-1.19865	4.29238	9.48543	0.0020711	0.369533	down
Gh_D11G163400	11.1147	9.07135	22.3619	-1.10742	4.49619	8.96253	0.00275574	0.442757	down
Gh_D11G187700	3.68602	2.25193	0.799788	1.92268	1.23465	6.44875	0.011103	0.931036	up
Gh_D11G190400	2.65731	4.01052	1.08614	1.64835	1.52649	5.79952	0.0160305	0.999966	up
Gh_D11G191800	0.94607	1.27265	2.59491	-1.18535	1.72716	4.47953	0.0343032	0.999966	down
Gh_D11G198000	3.56476	3.61755	1.47131	1.32406	2.74592	7.08633	0.0077674	0.80109	up
Gh_D11G198800	3.33211	3.27976	1.27527	1.4063	1.17698	4.55872	0.0327516	0.999966	up
Gh_D11G209200	1.12922	1.30311	2.9025	-1.2134	1.57781	4.71064	0.0299765	0.999966	down
Gh_D11G210600	1.28105	1.09501	2.49657	-1.03065	2.62318	4.8114	0.0282721	0.999966	down
Gh_D11G219700	1.62345	3.38764	0.50291	2.33387	0.930237	7.07675	0.00780906	0.80109	up
Gh_D11G226000	3.4255	2.24779	6.45223	-1.1439	3.27159	5.96221	0.0146157	0.999966	down
Gh_D11G249300	1.9301	1.56204	0.415211	2.09757	1.02722	8.22533	0.00413097	0.550576	up
Gh_D11G286600	19.2814	13.6482	51.4221	-1.60195	5.67344	17.5553	2.79e-05	0.0145277	down
Gh_D11G287300	1.48012	2.79234	7.16424	-1.70571	1.99547	8.14686	0.00431357	0.569765	down
Gh_D11G296500	2.83213	10.8358	1.9457	1.84134	2.86658	4.05809	0.0439602	0.999966	up
Gh_D11G298000	0.71349	0.784901	1.90958	-1.3054	0.864918	4.45094	0.0348821	0.999966	down
Gh_D11G298400	2.37995	1.31937	4.23712	-1.15291	2.62854	4.27152	0.0387562	0.999966	down
Gh_D11G307500	5.72724	2.48852	9.93979	-1.23069	2.90169	3.96971	0.0463258	0.999966	down
Gh_D11G315300	3.47418	5.03941	1.41609	1.60998	0.336233	4.08192	0.0433444	0.999966	up
Gh_D11G321500	4.45777	35.0241	3.97873	2.33945	5.85205	3.93005	0.0474305	0.999966	up
Gh_D11G322500	0.994683	11.621	0.502389	3.66463	2.69705	5.94281	0.0147774	0.999966	up
Gh_D11G325000	2.77836	2.38745	1.11	1.25373	1.63868	4.16185	0.0413442	0.999966	up
Gh_D11G330500	1.8045	16.4141	56.0803	-2.59191	4.6348	6.11572	0.0133985	0.996026	down
Gh_D11G339300	0.256555	1.24158	4.01516	-2.38595	2.45412	7.77108	0.00530894	0.64715	down
Gh_D11G339600	2.64021	2.8586	6.0976	-1.10934	2.70937	5.95628	0.014665	0.999966	down
Gh_D11G349900	3.91256	5.76046	2.4508	1.01634	2.97542	3.85231	0.0496775	0.999966	up
Gh_D11G354400	1.9819	0.996134	3.71473	-1.27451	1.7825	3.94047	0.0471376	0.999966	down
Gh_D11G355300	8.48741	5.9481	20.245	-1.44674	4.42032	12.8925	0.000329899	0.105781	down
Gh_D11G356200	8.06907	7.28044	20.4397	-1.3721	2.50462	8.40901	0.00373367	0.516284	down
Gh_D11G375700	6.42886	4.02682	12.8242	-1.25052	1.39033	4.03162	0.044655	0.999966	down
Gh_D11G376800	9.96939	13.9758	4.09435	1.57671	1.05082	4.93015	0.0263921	0.999966	up
Gh_D11G384100	0.82938	0.680292	0.107052	2.81777	0.434402	10.521	0.00118023	0.262433	up
Gh_D11G384900	2.59482	1.81622	5.10762	-1.16988	2.81078	5.79224	0.0160971	0.999966	down
Gh_D12G002500	2.1821	1.54969	5.08047	-1.40324	2.76103	8.35781	0.00384033	0.526102	down
Gh_D12G003300	6.48951	5.22618	12.0647	-1.00151	2.77806	4.63937	0.0312464	0.999966	down
Gh_D12G006100	1.02734	13.3413	1.02661	2.8303	3.30172	3.86651	0.049259	0.999966	up
Gh_D12G007000	2.56319	1.97305	4.80358	-1.0414	2.59942	4.60285	0.0319189	0.999966	down
Gh_D12G008000	4.97298	5.01722	1.76519	1.5367	2.60645	8.80542	0.00300336	0.463051	up
Gh_D12G010000	1.7259	2.88794	8.57666	-1.85431	2.29193	11.5274	0.000685774	0.1828	down
Gh_D12G019300	16.1202	12.3106	5.11208	1.50905	1.41158	5.09548	0.0239882	0.999966	up
Gh_D12G019400	2.33534	2.80946	0.334926	2.93941	0.539588	11.6857	0.000629809	0.173096	up
Gh_D12G023700	1.53595	1.58381	4.10666	-1.35281	1.12973	5.17921	0.0228588	0.999966	down
Gh_D12G028000	3.8602	4.8972	1.82693	1.2939	1.4404	4.03351	0.0446049	0.999966	up
Gh_D12G033700	2.02579	1.4738	7.75907	-2.10246	1.47985	12.5558	0.000394983	0.120535	down
Gh_D12G046100	0.280367	0.236539	0.0775463	1.75423	0.0804138	4.52807	0.0333431	0.999966	up
Gh_D12G047100	3.83438	2.05862	7.76126	-1.35347	2.07512	5.07894	0.0242181	0.999966	down
Gh_D12G050600	1.37202	1.94277	0.512638	1.72425	1.79245	7.0909	0.00774765	0.80109	up
Gh_D12G054800	1.03108	0.964141	2.59519	-1.3349	0.98904	4.82474	0.028054	0.999966	down
Gh_D12G063300	12.2689	10.4423	4.40148	1.40613	3.99483	11.322	0.000765944	0.194783	up
Gh_D12G065000	1.50801	0.278309	7.43607	-3.00491	2.06808	11.3371	0.000759721	0.194783	down
Gh_D12G065700	10.8757	9.9402	5.17016	1.0469	2.52306	4.18192	0.0408574	0.999966	up
Gh_D12G067400	6.38429	5.14833	2.68064	1.14202	2.00272	3.8815	0.048821	0.999966	up
Gh_D12G079600	1.01723	0.619819	3.65759	-2.11202	1.2656	11.0719	0.000876443	0.215454	down
Gh_D12G111500	1.99884	2.38903	0.691071	1.69201	0.693049	5.29721	0.0213597	0.999966	up
Gh_D12G140200	0.723474	0.222534	2.75769	-2.48879	0.87476	9.77224	0.00177167	0.333355	down
Gh_D12G142000	122.24	254.95	85.4505	1.1765	6.24	4.52608	0.033382	0.999966	up
Gh_D12G143700	20.8865	18.7636	44.2099	-1.11741	5.40358	10.8479	0.000989065	0.235296	down
Gh_D12G151900	0.499782	0.532925	0.141114	1.89078	0.385413	5.82754	0.0157772	0.999966	up
Gh_D12G152700	1.67903	1.68638	0.597085	1.52681	1.35211	5.52844	0.0187098	0.999966	up
Gh_D12G158200	13.0301	21.7898	7.98733	1.15949	4.32628	5.66313	0.0173252	0.999966	up
Gh_D12G160100	5.71165	3.17134	9.68794	-1.08248	3.01272	4.1115	0.0425925	0.999966	down
Gh_D12G161700	3.04479	5.6481	1.0203	2.1113	0.898594	6.51027	0.0107253	0.922007	up
Gh_D12G163200	9.67808	24.5478	4.86465	1.84382	2.18018	5.3869	0.0202885	0.999966	up
Gh_D12G167000	2.89846	2.97017	1.26841	1.24544	1.96362	4.7792	0.0288055	0.999966	up
Gh_D12G178400	1.36174	1.54655	0.60842	1.28925	1.16214	3.84578	0.0498714	0.999966	up
Gh_D12G191000	1.50991	0.701809	3.16697	-1.4722	1.48695	4.67334	0.0306343	0.999966	down
Gh_D12G193400	3.39442	10.4304	2.42622	1.54252	4.81493	4.3054	0.0379916	0.999966	up
Gh_D12G194200	3.69832	4.63301	0	8.99162	1.44941	38.9689	4.31e-10	7.06e-07	up
Gh_D12G194300	2.15248	2.37885	0	8.94606	1.40558	39.1877	3.85e-10	6.55e-07	up
Gh_D12G195300	5.17969	2.61133	10.3342	-1.36391	2.61201	5.45822	0.0194765	0.999966	down
Gh_D12G200500	0.654819	0.7673	1.58476	-1.11591	2.05328	4.70919	0.0300017	0.999966	down
Gh_D12G204100	28.8213	17.909	59.3167	-1.30231	5.85733	9.44699	0.00211496	0.37434	down
Gh_D12G209300	4.41699	2.40262	9.78958	-1.47683	1.63599	5.49104	0.0191142	0.999966	down
Gh_D12G215900	1.48364	4.38098	9.91011	-1.71953	2.18616	5.79105	0.016108	0.999966	down
Gh_D12G225300	10.3442	12.1254	24.7613	-1.10123	3.40605	7.4591	0.00631166	0.71996	down
Gh_D12G241900	2.83554	3.24359	1.03864	1.57865	1.05216	5.32543	0.0210165	0.999966	up
Gh_D12G246400	3.10092	2.88264	20.8464	-2.75745	2.72062	34.6915	3.86e-09	5.03e-06	down
Gh_D12G250600	3.5116	6.24997	2.28181	1.13163	3.41061	4.30106	0.0380886	0.999966	up
Gh_D12G253800	4.13077	3.50117	11.5522	-1.55526	1.85287	8.35098	0.0038548	0.526454	down
Gh_D12G254700	0.999111	21.4563	0.879271	3.69363	3.44555	4.78678	0.028679	0.999966	up
Gh_D12G259700	3.32821	5.25871	1.86531	1.23687	2.36024	4.34164	0.0371911	0.999966	up
Gh_D12G264300	2.18995	1.51686	4.04371	-1.08326	2.04167	3.90386	0.0481752	0.999966	down
Gh_D12G265300	9.64545	7.07664	20.1563	-1.22859	4.44197	9.80557	0.00173985	0.330414	down
Gh_D12G265400	1.72681	1.27476	10.8061	-2.80244	2.25608	28.2697	1.06e-07	0.000119741	down
Gh_D12G272700	4.58592	6.97598	38.0716	-2.68045	3.9004	40.4491	2.02e-10	3.88e-07	down
Gh_D12G272800	0.906308	1.57828	13.6328	-3.40921	2.29871	36.6063	1.45e-09	2.06e-06	down
Gh_D12G273300	21.219	22.3577	9.77292	1.19428	3.59982	8.10868	0.00440538	0.57659	up
Gh_D12G276400	2.07227	0.981127	3.65665	-1.2162	2.45089	3.92171	0.0476663	0.999966	down
Gh_D12G277200	8.78874	29.0574	71.3365	-1.88112	4.33917	7.51001	0.0061357	0.715204	down
Gh_D12G280600	1.63303	19.8557	0.929921	3.54199	2.32691	5.42574	0.019842	0.999966	up
Gh_D12G284200	10.7505	11.4425	4.86843	1.2263	3.97637	9.40863	0.00215966	0.377719	up
Gh_D12G286900	0.729149	0.548825	2.03454	-1.62367	0.797413	6.41096	0.0113418	0.931912	down
Gh_D12G289200	2.84769	2.50397	1.06594	1.36332	1.87835	5.30501	0.0212642	0.999966	up
Gh_D12G293600	0.826457	1.95836	0.444477	1.67381	1.22452	3.93669	0.0472437	0.999966	up
Gh_D12G294100	0.936858	3.15064	18.5166	-3.13904	2.61529	19.2533	1.14e-05	0.00657845	down
Gh_D13G029700	5.7903	6.26926	34.3795	-2.46818	2.35785	25.0894	5.47e-07	0.000484375	down
Gh_D13G047100	9.84988	9.18782	45.6806	-2.22274	4.56007	39.784	2.84e-10	5.23e-07	down
Gh_D13G081700	3.7637	2.42222	8.19783	-1.36328	2.09516	6.01336	0.014198	0.999966	down
Gh_D13G089500	0.56707	0.124036	2.01284	-2.48671	0.937642	8.00634	0.00466139	0.599598	down
Gh_D13G105400	2.43124	2.02955	5.3924	-1.23268	2.7666	7.18125	0.00736692	0.790496	down
Gh_D13G121500	11.1615	10.5347	26.1985	-1.23224	3.72117	10.6419	0.00110556	0.252164	down
Gh_D13G125700	6.79731	8.77202	2.92453	1.4443	1.42995	4.8576	0.0275247	0.999966	up
Gh_D13G136800	10.9342	12.8301	3.70214	1.71854	3.44005	14.252	0.000159893	0.0579926	up
Gh_D13G137000	6.47252	5.89182	14.5102	-1.19087	3.5414	9.30101	0.00229027	0.394328	down
Gh_D13G143500	2.26577	3.27092	7.01888	-1.29855	0.896074	4.15975	0.0413956	0.999966	down
Gh_D13G152600	0.271839	0.206757	0.717698	-1.53925	1.10199	6.29386	0.0121157	0.948862	down
Gh_D13G154100	22.2663	7.74073	41.551	-1.42451	3.98928	4.72159	0.0297862	0.999966	down
Gh_D13G155100	0.663658	0.584471	1.35255	-1.07491	2.25972	4.70686	0.0300424	0.999966	down
Gh_D13G156800	3.61833	1.47671	6.61252	-1.33186	3.804	4.92917	0.026407	0.999966	down
Gh_D13G172000	6.32234	8.46668	3.4141	1.15103	3.17224	5.65845	0.0173714	0.999966	up
Gh_D13G179200	1.17674	3.39202	0.61026	1.92897	1.43772	4.47065	0.0344819	0.999966	up
Gh_D13G185000	1.50915	0.742718	4.01759	-1.78487	0.597939	6.15137	0.013131	0.989534	down
Gh_D13G195700	2.76963	39.7439	174.699	-3.00955	4.95117	6.36256	0.0116554	0.936003	down
Gh_D13G211300	0.638115	1.13841	2.23928	-1.29219	1.15504	3.92748	0.047503	0.999966	down
Gh_D13G218200	8.10642	6.55423	2.24214	1.7322	0.431678	4.96519	0.0258624	0.999966	up
Gh_D13G218400	4.78473	3.35145	16.1362	-1.94654	4.51116	23.6928	1.13e-06	0.000909153	down
Gh_D13G223500	2.9303	3.01537	6.38258	-1.06155	1.99649	4.25257	0.0391911	0.999966	down
Gh_D13G224900	2.05515	0.809145	4.26323	-1.52694	1.41136	4.36073	0.0367766	0.999966	down
Gh_D13G229500	3.4541	10.3972	1.74965	2.01476	3.04921	6.12592	0.0133214	0.995704	up
Gh_D13G243300	10.5087	14.2436	4.66958	1.43944	1.89168	5.49683	0.019051	0.999966	up
Gh_D13G250300	0.866139	1.30722	5.03084	-2.16573	1.44568	12.8347	0.000340242	0.107538	down
Gh_D13G254900	10.5705	7.72582	27.1214	-1.52697	5.05068	16.1709	5.79e-05	0.024625	down
Gh_D13G256900	8.92533	4.79188	15.9901	-1.17842	3.43645	5.19361	0.02267	0.999966	down
Gh_D13G259600	3.09718	2.36346	6.40077	-1.18795	2.85567	6.49568	0.0108137	0.922007	down
